# Supplementary material for: Aqua­(2,2′-bipyridine-κ2 N,N′)(2-methyl­malonato-κ2 O 1,O 3)copper(II) dihydrate
Source: Acta Crystallogr Sect E Struct Rep Online. 2012 Jun 13;68(Pt 7):m884–5. doi: 10.1107/S1600536812024889 (PMC3393161; doi:10.1107/S1600536812024889)
Supplement: Supplementary file 1 [file e-68-0m884-sup1.cif]

##############################################################################
#                                                                            #
# This CIF contains the data in a paper accepted for publication in          #
# Acta Crystallographica Section E. It conforms to the requirements of       #
# Notes for Authors for Acta Crystallographica Section E, and has been       #
# peer reviewed under the auspices of the IUCr Commission on Journals.       #
#                                                                            #
# Full details of the Crystallographic Information File format               #
# are given in the paper "The Crystallographic Information File (CIF):       #
# a New Standard Archive File for Crystallography" by S. R. Hall, F. H.      #
# Allen and I. D. Brown [Acta Cryst. (1991), A47, 655-685].                  #
#                                                                            #
# The current version of the core CIF dictionary is obtainable from          #
# ftp://ftp.iucr.org/pub/cif_core.dic.                                       #
#                                                                            #
# Software is freely available for graphical display of the structure(s)     #
# in this CIF. For information consult the CIF software page                 #
# http://www.iucr.org/resources/cif/software.                                #
#                                                                            #
# This file may be used for bona fide research purposes within the           #
# scientific community so long as proper attribution is given to the journal # 
# article from which it was obtained.                                        #
#                                                                            #
##############################################################################
data_global
_audit_creation_method     SHELXL-97
_journal_date_recd_electronic     2012-05-21
_journal_date_accepted     2012-05-31
_journal_name_full     'Acta Crystallographica, Section E'
_journal_year     2012
_journal_volume     68
_journal_issue      7
_journal_page_first     m884
_journal_page_last     m885
_journal_paper_category     QM
_journal_paper_doi     10.1107/S1600536812024889
_journal_coeditor_code     BT5931
_publ_contact_author_name     'S.Murugavel'
_publ_contact_author_address
;
  Department of  Physics
  Thanthai Periyar Government Institute of Technology
  Vellore 632 002
  India
;
_publ_contact_author_email     'smurugavel27@gmail.com'
_publ_contact_author_fax     '0416 091 2266652'
_publ_contact_author_phone     '091 9790084145'
_publ_section_title
;\
Aqua(2,2'-bipyridine-\k^2^<i>N</i>,<i>N</i>')(2-methylmalonato-\
\k^2^<i>O</i>^1^,<i>O</i>^3^)copper(II) dihydrate
;
loop_
    _publ_author_name
    _publ_author_footnote
    _publ_author_address
    'Manochitra, P.' ?
;
Department of Chemistry
Pondicherry University
Puducherry 605 014
India
;
    'Manikandan, N.' ?
;
Department of Physics
Bharathidasan Engineering College
Nattrampalli
Vellore 635 854
India
;
    'Murugavel, S.' ?
;
Department of Physics
Thanthai Periyar Government Institute of Technology
Vellore 632 002
India
;
    'Sreeshailam, R.' ?
;
Department of Chemistry
Pondicherry University
Puducherry 605 014
India
;
    'Sambasiva Rao, P.' ?
;
Department of Chemistry
Pondicherry University
Puducherry 605 014
India
;
data_I
_audit_creation_method     SHELXL-97
_chemical_name_systematic
;
Aqua(2,2'-bipyridine-\k^2^<i>N</i>,<i>N</i>')(2-methylmalonato-
\k^2^<i>O</i>^1^,<i>O</i>^3^)copper(II) dihydrate
;
_chemical_name_common     ?
_chemical_formula_moiety     'C14 H14 Cu N2 O5, 2(H2 O)'
_chemical_formula_sum     'C14 H18 Cu N2 O7'
_chemical_formula_iupac     '[Cu (C4 H4 O4) (C10 H8 N2) (H2 O)], 2H2 O'
_chemical_formula_weight     389.84
_chemical_melting_point     ?
_symmetry_cell_setting     monoclinic
_symmetry_space_group_name_H-M     'P 21/n'
_symmetry_space_group_name_Hall     '-P 2yn'
loop_
    _symmetry_equiv_pos_as_xyz
    'x, y, z'
    '-x+1/2, y+1/2, -z+1/2'
    '-x, -y, -z'
    'x-1/2, -y-1/2, z-1/2'
_cell_length_a     10.7588(7)
_cell_length_b     7.4761(6)
_cell_length_c     20.1029(13)
_cell_angle_alpha     90.00
_cell_angle_beta     90.917(6)
_cell_angle_gamma     90.00
_cell_volume     1616.7(2)
_cell_formula_units_Z     4
_cell_measurement_reflns_used     4366
_cell_measurement_theta_min     2.9
_cell_measurement_theta_max     29.2
_cell_measurement_temperature     293(2)
_exptl_crystal_description     'plate'
_exptl_crystal_colour     'Blue'
_exptl_crystal_size_max     0.25
_exptl_crystal_size_mid     0.23
_exptl_crystal_size_min     0.17
_exptl_crystal_density_diffrn     1.602
_exptl_crystal_density_meas     ?
_exptl_crystal_density_method     'not measured'
_exptl_crystal_F_000     804
_exptl_absorpt_coefficient_mu     1.390
_exptl_absorpt_correction_type     multi-scan
_exptl_absorpt_process_details
                               '(<i>CrysAlis PRO</i>; Oxford Diffraction, 2009)'
_exptl_absorpt_correction_T_min     0.699
_exptl_absorpt_correction_T_max     0.790
_exptl_special_details     ?
_diffrn_ambient_temperature     293(2)
_diffrn_radiation_type     MoK\a
_diffrn_radiation_wavelength     0.71073
_diffrn_radiation_source     'fine-focus sealed tube'
_diffrn_radiation_monochromator     graphite
_diffrn_measurement_device_type     'Oxford Diffraction Xcalibur Eos'
_diffrn_measurement_method     '\w scans'
_diffrn_detector_area_resol_mean     15.9821
_diffrn_reflns_number     9120
_diffrn_reflns_av_R_equivalents     0.0449
_diffrn_reflns_av_sigmaI/netI     0.0608
_diffrn_reflns_theta_min     2.91
_diffrn_reflns_theta_max     29.17
_diffrn_reflns_theta_full     25.00
_diffrn_measured_fraction_theta_max     0.866
_diffrn_measured_fraction_theta_full     0.999
_diffrn_reflns_limit_h_min     -14
_diffrn_reflns_limit_h_max     13
_diffrn_reflns_limit_k_min     -10
_diffrn_reflns_limit_k_max     9
_diffrn_reflns_limit_l_min     -25
_diffrn_reflns_limit_l_max     26
_diffrn_standards_number     .
_diffrn_standards_interval_count     .
_diffrn_standards_interval_time     .
_diffrn_standards_decay_%     .
_refine_special_details
;
Refinement of <i>F</i>^2^ against ALL reflections. The weighted <i>R</i>-factor
<i>wR</i> and goodness of fit <i>S</i> are based on <i>F</i>^2^, conventional
<i>R</i>-factors <i>R</i> are based on <i>F</i>, with <i>F</i> set to zero for
negative <i>F</i>^2^. The threshold expression of <i>F</i>^2^ >
\s(<i>F</i>^2^) is used only for calculating <i>R</i>-factors(gt) <i>etc</i>.
and is not relevant to the choice of reflections for refinement.
<i>R</i>-factors based on <i>F</i>^2^ are statistically about twice as large
as those based on <i>F</i>, and <i>R</i>- factors based on ALL data will be
even larger.
;
_reflns_number_total     3782
_reflns_number_gt     2771
_reflns_threshold_expression     I>2\s(I)
_refine_ls_structure_factor_coef     Fsqd
_refine_ls_matrix_type     full
_refine_ls_R_factor_all     0.0746
_refine_ls_R_factor_gt     0.0485
_refine_ls_wR_factor_gt     0.1046
_refine_ls_wR_factor_ref     0.1193
_refine_ls_goodness_of_fit_ref     1.048
_refine_ls_restrained_S_all     1.047
_refine_ls_number_reflns     3782
_refine_ls_number_parameters     242
_refine_ls_number_restraints     6
_refine_ls_hydrogen_treatment     mixed
_refine_ls_weighting_scheme     calc
_refine_ls_weighting_details
         'calc w=1/[\s^2^(Fo^2^)+(0.0472P)^2^+0.4525P] where P=(Fo^2^+2Fc^2^)/3'
_atom_sites_solution_hydrogens     geom
_atom_sites_solution_primary     direct
_atom_sites_solution_secondary     difmap
_refine_ls_shift/su_max     0.000
_refine_ls_shift/su_mean     0.000
_refine_diff_density_max     0.965
_refine_diff_density_min     -0.519
_refine_ls_extinction_method     none
_refine_ls_extinction_coef     ?
loop_
    _atom_type_symbol
    _atom_type_description
    _atom_type_scat_dispersion_real
    _atom_type_scat_dispersion_imag
    _atom_type_scat_source
    'C' 'C' 0.0033 0.0016
                         'International Tables Vol C Tables 4.2.6.8 and 6.1.1.4'
    'H' 'H' 0.0000 0.0000
                         'International Tables Vol C Tables 4.2.6.8 and 6.1.1.4'
    'N' 'N' 0.0061 0.0033
                         'International Tables Vol C Tables 4.2.6.8 and 6.1.1.4'
    'O' 'O' 0.0106 0.0060
                         'International Tables Vol C Tables 4.2.6.8 and 6.1.1.4'
    'Cu' 'Cu' 0.3201 1.2651
                         'International Tables Vol C Tables 4.2.6.8 and 6.1.1.4'
_computing_data_collection     'CrysAlis CCD (Oxford  Diffraction, 2009)'
_computing_cell_refinement     'CrysAlis RED (Oxford  Diffraction, 2009)'
_computing_data_reduction     'CrysAlis RED (Oxford  Diffraction, 2009)'
_computing_structure_solution     'SHELXS97 (Sheldrick, 2008)'
_computing_structure_refinement     'SHELXL97 (Sheldrick, 2008)'
_computing_molecular_graphics     'ORTEP-3 (Farrugia (1997)'
_computing_publication_material
                            'SHELXL97 (Sheldrick, 2008) and PLATON (Spek, 2009)'
loop_
    _atom_site_type_symbol
    _atom_site_label
    _atom_site_fract_x
    _atom_site_fract_y
    _atom_site_fract_z
    _atom_site_U_iso_or_equiv
    _atom_site_adp_type
    _atom_site_calc_flag
    _atom_site_refinement_flags
    _atom_site_occupancy
    _atom_site_symmetry_multiplicity
    _atom_site_disorder_assembly
    _atom_site_disorder_group
    H H6A 0.8000(17) 0.941(4) 0.244(2) 0.084(16) Uiso d D 1 1 . .
    H H6B 0.863(3) 1.0935(14) 0.242(2) 0.078(17) Uiso d D 1 1 . .
    H H7A 0.0996(16) 0.899(6) 0.1481(16) 0.082(17) Uiso d D 1 1 . .
    H H7B -0.019(2) 0.932(5) 0.1575(13) 0.055(13) Uiso d D 1 1 . .
    H H3A 0.383(3) 0.381(4) 0.1980(18) 0.031(9) Uiso d . 1 1 . .
    H H3B 0.501(4) 0.415(5) 0.196(2) 0.070(15) Uiso d . 1 1 . .
    C C1 0.2610(3) 0.1725(5) 0.02465(17) 0.0410(8) Uani d . 1 1 . .
    H H1 0.2129 0.1261 0.0586 0.049 Uiso calc R 1 1 . .
    C C2 0.2030(3) 0.2200(5) -0.03429(18) 0.0466(9) Uani d . 1 1 . .
    H H2 0.1177 0.2057 -0.0403 0.056 Uiso calc R 1 1 . .
    C C3 0.2754(4) 0.2894(5) -0.08420(18) 0.0510(10) Uani d . 1 1 . .
    H H3 0.2390 0.3233 -0.1245 0.061 Uiso calc R 1 1 . .
    C C4 0.4011(4) 0.3084(5) -0.07414(16) 0.0419(8) Uani d . 1 1 . .
    H H4 0.4504 0.3555 -0.1074 0.050 Uiso calc R 1 1 . .
    C C5 0.4537(3) 0.2565(4) -0.01396(15) 0.0320(7) Uani d . 1 1 . .
    C C6 0.5883(3) 0.2680(4) 0.00209(14) 0.0307(7) Uani d . 1 1 . .
    C C7 0.6786(3) 0.3242(4) -0.04174(17) 0.0409(8) Uani d . 1 1 . .
    H H7 0.6562 0.3641 -0.0841 0.049 Uiso calc R 1 1 . .
    C C8 0.8013(4) 0.3203(5) -0.02201(19) 0.0497(10) Uani d . 1 1 . .
    H H8 0.8629 0.3568 -0.0509 0.060 Uiso calc R 1 1 . .
    C C9 0.8320(3) 0.2617(5) 0.04121(19) 0.0501(10) Uani d . 1 1 . .
    H H9 0.9147 0.2564 0.0553 0.060 Uiso calc R 1 1 . .
    C C10 0.7384(3) 0.2114(5) 0.08301(17) 0.0427(8) Uani d . 1 1 . .
    H H10 0.7593 0.1757 0.1261 0.051 Uiso calc R 1 1 . .
    C C11 0.3250(3) -0.0638(4) 0.21041(16) 0.0341(7) Uani d . 1 1 . .
    C C12 0.4265(3) -0.0215(6) 0.26271(17) 0.0460(9) Uani d . 1 1 . .
    H H12 0.4210 0.1077 0.2703 0.055 Uiso calc R 1 1 . .
    C C13 0.5590(3) -0.0537(5) 0.23662(17) 0.0365(8) Uani d . 1 1 . .
    C C14 0.4053(4) -0.1058(6) 0.32924(19) 0.0652(12) Uani d . 1 1 . .
    H H14A 0.3256 -0.0697 0.3454 0.098 Uiso calc R 1 1 . .
    H H14B 0.4692 -0.0679 0.3600 0.098 Uiso calc R 1 1 . .
    H H14C 0.4075 -0.2336 0.3249 0.098 Uiso calc R 1 1 . .
    N N1 0.3835(2) 0.1903(3) 0.03522(13) 0.0314(6) Uani d . 1 1 . .
    N N2 0.6195(2) 0.2117(4) 0.06441(13) 0.0316(6) Uani d . 1 1 . .
    O O1 0.3381(2) -0.0024(3) 0.15174(10) 0.0405(6) Uani d . 1 1 . .
    O O2 0.58911(19) 0.0276(3) 0.18425(11) 0.0406(6) Uani d . 1 1 . .
    O O3 0.4394(3) 0.3907(3) 0.17161(12) 0.0388(6) Uani d . 1 1 . .
    O O4 0.2303(2) -0.1436(4) 0.22666(13) 0.0523(7) Uani d . 1 1 . .
    O O5 0.6349(2) -0.1442(3) 0.26946(14) 0.0545(7) Uani d . 1 1 . .
    Cu Cu1 0.47703(3) 0.12714(5) 0.118940(18) 0.03071(14) Uani d . 1 1 . .
    O O6 0.8720(2) 0.9825(4) 0.24144(17) 0.0608(8) Uani d D 1 1 . .
    O O7 0.0314(3) 0.9009(6) 0.12845(16) 0.0828(11) Uani d D 1 1 . .
loop_
    _atom_site_aniso_label
    _atom_site_aniso_U_11
    _atom_site_aniso_U_22
    _atom_site_aniso_U_33
    _atom_site_aniso_U_12
    _atom_site_aniso_U_13
    _atom_site_aniso_U_23
    C1 0.046(2) 0.045(2) 0.0325(18) -0.0036(17) -0.0021(16) 0.0004(16)
    C2 0.045(2) 0.052(2) 0.042(2) 0.0005(18) -0.0119(17) -0.0050(18)
    C3 0.064(3) 0.052(2) 0.036(2) 0.010(2) -0.0168(19) -0.0014(18)
    C4 0.059(2) 0.0407(19) 0.0263(17) 0.0000(18) 0.0008(16) 0.0022(15)
    C5 0.0464(18) 0.0261(16) 0.0236(15) 0.0001(14) 0.0023(14) -0.0029(13)
    C6 0.0469(19) 0.0223(15) 0.0229(15) -0.0016(14) 0.0024(14) -0.0028(13)
    C7 0.055(2) 0.0394(19) 0.0282(18) -0.0061(17) 0.0058(16) 0.0022(15)
    C8 0.052(2) 0.054(2) 0.043(2) -0.0116(19) 0.0184(19) -0.0014(19)
    C9 0.0398(19) 0.063(3) 0.048(2) -0.0080(19) 0.0047(17) 0.002(2)
    C10 0.0431(19) 0.052(2) 0.0329(19) -0.0039(17) -0.0006(16) 0.0004(17)
    C11 0.0293(16) 0.0436(19) 0.0294(17) 0.0002(14) 0.0034(13) 0.0054(15)
    C12 0.0388(19) 0.065(2) 0.0337(19) -0.0006(18) 0.0018(16) 0.0082(18)
    C13 0.0286(16) 0.0427(19) 0.0381(19) -0.0020(15) -0.0024(14) 0.0028(16)
    C14 0.047(2) 0.109(4) 0.039(2) 0.006(2) 0.0061(19) 0.004(2)
    N1 0.0349(14) 0.0313(13) 0.0280(14) -0.0010(12) -0.0007(12) -0.0020(12)
    N2 0.0322(13) 0.0357(15) 0.0271(14) -0.0014(12) 0.0021(11) 0.0000(12)
    O1 0.0350(12) 0.0594(15) 0.0270(12) -0.0117(11) -0.0024(10) 0.0077(11)
    O2 0.0300(11) 0.0548(15) 0.0372(13) 0.0014(11) 0.0044(10) 0.0168(12)
    O3 0.0406(14) 0.0477(15) 0.0283(13) 0.0007(12) 0.0040(12) -0.0040(11)
    O4 0.0416(14) 0.0750(19) 0.0404(15) -0.0188(13) 0.0052(12) 0.0123(13)
    O5 0.0387(13) 0.0645(17) 0.0599(18) 0.0040(12) -0.0082(13) 0.0288(14)
    Cu1 0.0315(2) 0.0373(3) 0.0233(2) -0.00150(17) 0.00136(15) 0.00288(16)
    O6 0.0354(15) 0.061(2) 0.085(2) 0.0009(14) -0.0080(15) 0.0136(18)
    O7 0.060(2) 0.132(3) 0.056(2) 0.017(2) -0.0158(18) -0.026(2)
_geom_special_details
;
All e.s.d.'s (except the e.s.d. in the dihedral angle between two l.s. planes)
are estimated using the full covariance matrix. The cell e.s.d.'s are taken
into account individually in the estimation of e.s.d.'s in distances, angles
and torsion angles; correlations between e.s.d.'s in cell parameters are only
used when they are defined by crystal symmetry. An approximate (isotropic)
treatment of cell e.s.d.'s is used for estimating e.s.d.'s involving l.s.
planes.
;
loop_
    _geom_bond_atom_site_label_1
    _geom_bond_atom_site_label_2
    _geom_bond_site_symmetry_2
    _geom_bond_distance
    _geom_bond_publ_flag
    C1 N1 . 1.338(4) ?
    C1 C2 . 1.377(5) ?
    C1 H1 . 0.9300 ?
    C2 C3 . 1.381(5) ?
    C2 H2 . 0.9300 ?
    C3 C4 . 1.372(5) ?
    C3 H3 . 0.9300 ?
    C4 C5 . 1.383(4) ?
    C4 H4 . 0.9300 ?
    C5 N1 . 1.348(4) ?
    C5 C6 . 1.481(4) ?
    C6 N2 . 1.359(4) ?
    C6 C7 . 1.387(4) ?
    C7 C8 . 1.373(5) ?
    C7 H7 . 0.9300 ?
    C8 C9 . 1.379(5) ?
    C8 H8 . 0.9300 ?
    C9 C10 . 1.374(5) ?
    C9 H9 . 0.9300 ?
    C10 N2 . 1.328(4) ?
    C10 H10 . 0.9300 ?
    C11 O4 . 1.229(4) ?
    C11 O1 . 1.276(4) ?
    C11 C12 . 1.537(5) ?
    C12 C14 . 1.499(5) ?
    C12 C13 . 1.545(4) ?
    C12 H12 . 0.9800 ?
    C13 O5 . 1.242(4) ?
    C13 O2 . 1.263(4) ?
    C14 H14A . 0.9600 ?
    C14 H14B . 0.9600 ?
    C14 H14C . 0.9600 ?
    N1 Cu1 . 2.004(3) ?
    N2 Cu1 . 2.001(2) ?
    O1 Cu1 . 1.907(2) ?
    O2 Cu1 . 1.919(2) ?
    O3 Cu1 . 2.276(2) ?
    O3 H3A . 0.82(3) ?
    O3 H3B . 0.85(5) ?
    O6 H6A . 0.836(10) ?
    O6 H6B . 0.835(10) ?
    O7 H7A . 0.829(10) ?
    O7 H7B . 0.839(10) ?
loop_
    _geom_angle_atom_site_label_1
    _geom_angle_atom_site_label_2
    _geom_angle_atom_site_label_3
    _geom_angle_site_symmetry_1
    _geom_angle_site_symmetry_3
    _geom_angle
    _geom_angle_publ_flag
    N1 C1 C2 . . 122.9(3) ?
    N1 C1 H1 . . 118.6 ?
    C2 C1 H1 . . 118.6 ?
    C1 C2 C3 . . 118.0(3) ?
    C1 C2 H2 . . 121.0 ?
    C3 C2 H2 . . 121.0 ?
    C4 C3 C2 . . 119.9(3) ?
    C4 C3 H3 . . 120.1 ?
    C2 C3 H3 . . 120.1 ?
    C3 C4 C5 . . 119.3(3) ?
    C3 C4 H4 . . 120.4 ?
    C5 C4 H4 . . 120.4 ?
    N1 C5 C4 . . 121.2(3) ?
    N1 C5 C6 . . 114.8(3) ?
    C4 C5 C6 . . 124.0(3) ?
    N2 C6 C7 . . 121.0(3) ?
    N2 C6 C5 . . 114.1(3) ?
    C7 C6 C5 . . 124.8(3) ?
    C8 C7 C6 . . 119.3(3) ?
    C8 C7 H7 . . 120.3 ?
    C6 C7 H7 . . 120.3 ?
    C7 C8 C9 . . 119.2(3) ?
    C7 C8 H8 . . 120.4 ?
    C9 C8 H8 . . 120.4 ?
    C10 C9 C8 . . 118.9(4) ?
    C10 C9 H9 . . 120.6 ?
    C8 C9 H9 . . 120.6 ?
    N2 C10 C9 . . 122.7(3) ?
    N2 C10 H10 . . 118.7 ?
    C9 C10 H10 . . 118.7 ?
    O4 C11 O1 . . 121.7(3) ?
    O4 C11 C12 . . 120.1(3) ?
    O1 C11 C12 . . 118.1(3) ?
    C14 C12 C11 . . 114.0(3) ?
    C14 C12 C13 . . 113.1(3) ?
    C11 C12 C13 . . 112.7(3) ?
    C14 C12 H12 . . 105.3 ?
    C11 C12 H12 . . 105.3 ?
    C13 C12 H12 . . 105.3 ?
    O5 C13 O2 . . 122.0(3) ?
    O5 C13 C12 . . 120.4(3) ?
    O2 C13 C12 . . 117.3(3) ?
    C12 C14 H14A . . 109.5 ?
    C12 C14 H14B . . 109.5 ?
    H14A C14 H14B . . 109.5 ?
    C12 C14 H14C . . 109.5 ?
    H14A C14 H14C . . 109.5 ?
    H14B C14 H14C . . 109.5 ?
    C1 N1 C5 . . 118.8(3) ?
    C1 N1 Cu1 . . 126.2(2) ?
    C5 N1 Cu1 . . 115.0(2) ?
    C10 N2 C6 . . 118.9(3) ?
    C10 N2 Cu1 . . 126.1(2) ?
    C6 N2 Cu1 . . 115.0(2) ?
    C11 O1 Cu1 . . 126.9(2) ?
    C13 O2 Cu1 . . 126.2(2) ?
    Cu1 O3 H3A . . 112(2) ?
    Cu1 O3 H3B . . 108(3) ?
    H3A O3 H3B . . 103(4) ?
    O1 Cu1 O2 . . 93.10(9) ?
    O1 Cu1 N2 . . 163.97(10) ?
    O2 Cu1 N2 . . 91.09(10) ?
    O1 Cu1 N1 . . 91.37(10) ?
    O2 Cu1 N1 . . 165.47(10) ?
    N2 Cu1 N1 . . 81.04(10) ?
    O1 Cu1 O3 . . 97.61(10) ?
    O2 Cu1 O3 . . 97.57(10) ?
    N2 Cu1 O3 . . 97.17(10) ?
    N1 Cu1 O3 . . 95.52(10) ?
    H6A O6 H6B . . 105.1(16) ?
    H7A O7 H7B . . 104.6(16) ?
loop_
    _geom_torsion_atom_site_label_1
    _geom_torsion_atom_site_label_2
    _geom_torsion_atom_site_label_3
    _geom_torsion_atom_site_label_4
    _geom_torsion_site_symmetry_1
    _geom_torsion_site_symmetry_2
    _geom_torsion_site_symmetry_3
    _geom_torsion_site_symmetry_4
    _geom_torsion
    _geom_torsion_publ_flag
    N1 C1 C2 C3 . . . . -0.3(5) ?
    C1 C2 C3 C4 . . . . 0.3(6) ?
    C2 C3 C4 C5 . . . . 0.3(6) ?
    C3 C4 C5 N1 . . . . -0.9(5) ?
    C3 C4 C5 C6 . . . . 179.0(3) ?
    N1 C5 C6 N2 . . . . -0.8(4) ?
    C4 C5 C6 N2 . . . . 179.3(3) ?
    N1 C5 C6 C7 . . . . 177.0(3) ?
    C4 C5 C6 C7 . . . . -3.0(5) ?
    N2 C6 C7 C8 . . . . 0.9(5) ?
    C5 C6 C7 C8 . . . . -176.7(3) ?
    C6 C7 C8 C9 . . . . -0.4(5) ?
    C7 C8 C9 C10 . . . . -1.0(6) ?
    C8 C9 C10 N2 . . . . 2.1(6) ?
    O4 C11 C12 C14 . . . . 7.4(5) ?
    O1 C11 C12 C14 . . . . -177.6(3) ?
    O4 C11 C12 C13 . . . . 138.1(3) ?
    O1 C11 C12 C13 . . . . -47.0(4) ?
    C14 C12 C13 O5 . . . . 1.2(5) ?
    C11 C12 C13 O5 . . . . -129.9(4) ?
    C14 C12 C13 O2 . . . . -172.9(3) ?
    C11 C12 C13 O2 . . . . 56.0(4) ?
    C2 C1 N1 C5 . . . . -0.4(5) ?
    C2 C1 N1 Cu1 . . . . 179.6(3) ?
    C4 C5 N1 C1 . . . . 1.0(5) ?
    C6 C5 N1 C1 . . . . -178.9(3) ?
    C4 C5 N1 Cu1 . . . . -179.0(2) ?
    C6 C5 N1 Cu1 . . . . 1.1(3) ?
    C9 C10 N2 C6 . . . . -1.6(5) ?
    C9 C10 N2 Cu1 . . . . 176.0(3) ?
    C7 C6 N2 C10 . . . . 0.1(5) ?
    C5 C6 N2 C10 . . . . 178.0(3) ?
    C7 C6 N2 Cu1 . . . . -177.7(2) ?
    C5 C6 N2 Cu1 . . . . 0.1(3) ?
    O4 C11 O1 Cu1 . . . . 178.9(2) ?
    C12 C11 O1 Cu1 . . . . 4.1(4) ?
    O5 C13 O2 Cu1 . . . . 165.5(3) ?
    C12 C13 O2 Cu1 . . . . -20.5(4) ?
    C11 O1 Cu1 O2 . . . . 24.3(3) ?
    C11 O1 Cu1 N2 . . . . 129.2(4) ?
    C11 O1 Cu1 N1 . . . . -169.5(3) ?
    C11 O1 Cu1 O3 . . . . -73.8(3) ?
    C13 O2 Cu1 O1 . . . . -15.2(3) ?
    C13 O2 Cu1 N2 . . . . -179.7(3) ?
    C13 O2 Cu1 N1 . . . . -122.9(4) ?
    C13 O2 Cu1 O3 . . . . 82.9(3) ?
    C10 N2 Cu1 O1 . . . . -114.8(4) ?
    C6 N2 Cu1 O1 . . . . 62.9(5) ?
    C10 N2 Cu1 O2 . . . . -9.6(3) ?
    C6 N2 Cu1 O2 . . . . 168.1(2) ?
    C10 N2 Cu1 N1 . . . . -177.3(3) ?
    C6 N2 Cu1 N1 . . . . 0.4(2) ?
    C10 N2 Cu1 O3 . . . . 88.2(3) ?
    C6 N2 Cu1 O3 . . . . -94.1(2) ?
    C1 N1 Cu1 O1 . . . . 13.4(3) ?
    C5 N1 Cu1 O1 . . . . -166.6(2) ?
    C1 N1 Cu1 O2 . . . . 121.4(4) ?
    C5 N1 Cu1 O2 . . . . -58.7(5) ?
    C1 N1 Cu1 N2 . . . . 179.2(3) ?
    C5 N1 Cu1 N2 . . . . -0.8(2) ?
    C1 N1 Cu1 O3 . . . . -84.4(3) ?
    C5 N1 Cu1 O3 . . . . 95.6(2) ?
loop_
    _geom_hbond_atom_site_label_D
    _geom_hbond_atom_site_label_H
    _geom_hbond_atom_site_label_A
    _geom_hbond_site_symmetry_A
    _geom_hbond_distance_DH
    _geom_hbond_distance_HA
    _geom_hbond_distance_DA
    _geom_hbond_angle_DHA
    C4 H4 O3 3_665 0.93 2.59 3.457(4) 155.0
    O3 H3A O4 2_555 0.82(3) 1.97(4) 2.775(3) 170(3)
    O3 H3B O6 2_645 0.85(5) 1.90(5) 2.744(4) 173(4)
    O6 H6A O5 1_565 0.84(2) 1.96(2) 2.787(3) 168(4)
    O6 H6B O5 2_665 0.835(10) 1.974(12) 2.800(4) 170(4)
    O7 H7A O4 1_565 0.829(10) 2.121(19) 2.907(4) 158(4)
    O7 H7B O6 1_455 0.839(10) 2.102(13) 2.932(5) 170(4)
    C2 H2 O7 3_565 0.93 2.50 3.256(5) 138.5
    C12 H12 O4 2_555 0.98 2.47 3.300(5) 141.9
_iucr_refine_instructions_details
;
TITL PSR-SS-10 in P21/n #14
CELL  0.71073  10.7588   7.4761  20.1029   90.000   90.917   90.000
ZERR     4.00   0.0007   0.0006   0.0013    0.000    0.006    0.000
LATT   1
SYMM  1/2 - X, 1/2 + Y, 1/2 - Z
SFAC  C    H    N    O    CU
UNIT  56   72   8    28   4
MERG   2
DFIX 0.84 0.01 O6 H6A O6 H6B
DFIX 1.32 0.01 H6A  H6B
DFIX 0.84 0.01 O7 H7A O7 H7B
DFIX 1.32 0.01 H7A  H7B
FMAP   2
PLAN   20
ACTA    50.00
BOND
BOND   $H
CONF
L.S.  14
WGHT    0.047200    0.452500
FVAR       4.29368
H6A   2    0.799969    0.941322    0.243694    11.00000    0.08352
H6B   2    0.863195    1.093515    0.241724    11.00000    0.07791
H7A   2    0.099622    0.898865    0.148149    11.00000    0.08182
H7B   2   -0.019203    0.932402    0.157545    11.00000    0.05462
H3A   2    0.382874    0.381308    0.197955    11.00000    0.03122
H3B   2    0.501500    0.414654    0.196304    11.00000    0.06984
MOLE    1
C1    1    0.260979    0.172493    0.024649    11.00000    0.04552    0.04501 =
         0.03247    0.00044   -0.00214   -0.00364
AFIX  43
H1    2    0.212919    0.126063    0.058597    11.00000   -1.20000
AFIX   0
C2    1    0.202998    0.219959   -0.034295    11.00000    0.04544    0.05170 =
         0.04222   -0.00504   -0.01188    0.00048
AFIX  43
H2    2    0.117691    0.205687   -0.040328    11.00000   -1.20000
AFIX   0
C3    1    0.275414    0.289437   -0.084203    11.00000    0.06361    0.05247 =
         0.03634   -0.00135   -0.01681    0.00958
AFIX  43
H3    2    0.239007    0.323306   -0.124540    11.00000   -1.20000
AFIX   0
C4    1    0.401123    0.308363   -0.074140    11.00000    0.05875    0.04070 =
         0.02627    0.00224    0.00076   -0.00004
AFIX  43
H4    2    0.450442    0.355525   -0.107423    11.00000   -1.20000
AFIX   0
C5    1    0.453695    0.256543   -0.013962    11.00000    0.04642    0.02607 =
         0.02363   -0.00289    0.00225    0.00012
C6    1    0.588295    0.267986    0.002091    11.00000    0.04690    0.02231 =
         0.02288   -0.00280    0.00241   -0.00164
C7    1    0.678551    0.324167   -0.041740    11.00000    0.05544    0.03936 =
         0.02820    0.00222    0.00581   -0.00610
AFIX  43
H7    2    0.656169    0.364055   -0.084082    11.00000   -1.20000
AFIX   0
C8    1    0.801257    0.320315   -0.022006    11.00000    0.05236    0.05438 =
         0.04290   -0.00135    0.01839   -0.01158
AFIX  43
H8    2    0.862938    0.356773   -0.050921    11.00000   -1.20000
AFIX   0
C9    1    0.832014    0.261743    0.041210    11.00000    0.03976    0.06299 =
         0.04760    0.00160    0.00470   -0.00803
AFIX  43
H9    2    0.914685    0.256404    0.055303    11.00000   -1.20000
AFIX   0
C10   1    0.738432    0.211413    0.083010    11.00000    0.04306    0.05205 =
         0.03290    0.00035   -0.00057   -0.00386
AFIX  43
H10   2    0.759279    0.175706    0.126076    11.00000   -1.20000
AFIX   0
C11   1    0.324978   -0.063761    0.210408    11.00000    0.02934    0.04361 =
         0.02944    0.00542    0.00336    0.00016
C12   1    0.426546   -0.021546    0.262712    11.00000    0.03880    0.06546 =
         0.03368    0.00819    0.00177   -0.00057
AFIX  13
H12   2    0.421028    0.107678    0.270300    11.00000   -1.20000
AFIX   0
C13   1    0.558966   -0.053694    0.236624    11.00000    0.02856    0.04270 =
         0.03807    0.00283   -0.00236   -0.00197
C14   1    0.405308   -0.105758    0.329238    11.00000    0.04710    0.10943 =
         0.03918    0.00359    0.00605    0.00643
AFIX 137
H14A  2    0.325650   -0.069667    0.345387    11.00000   -1.50000
H14B  2    0.469210   -0.067940    0.360007    11.00000   -1.50000
H14C  2    0.407461   -0.233601    0.324924    11.00000   -1.50000
AFIX   0
N1    3    0.383462    0.190253    0.035219    11.00000    0.03493    0.03129 =
         0.02804   -0.00202   -0.00067   -0.00099
N2    3    0.619465    0.211694    0.064409    11.00000    0.03218    0.03567 =
         0.02710   -0.00001    0.00212   -0.00137
O1    4    0.338080   -0.002356    0.151736    11.00000    0.03498    0.05939 =
         0.02704    0.00769   -0.00245   -0.01166
O2    4    0.589107    0.027624    0.184253    11.00000    0.03000    0.05481 =
         0.03720    0.01681    0.00440    0.00144
O3    4    0.439412    0.390705    0.171612    11.00000    0.04064    0.04768 =
         0.02834   -0.00397    0.00400    0.00069
O4    4    0.230299   -0.143560    0.226661    11.00000    0.04157    0.07500 =
         0.04035    0.01229    0.00520   -0.01885
O5    4    0.634854   -0.144192    0.269464    11.00000    0.03872    0.06450 =
         0.05990    0.02879   -0.00823    0.00403
CU1   5    0.477026    0.127136    0.118940    11.00000    0.03153    0.03734 =
         0.02328    0.00288    0.00136   -0.00150
MOLE    2
O6    4    0.872043    0.982545    0.241439    11.00000    0.03544    0.06125 =
         0.08540    0.01363   -0.00805    0.00090
MOLE    3
O7    4    0.031377    0.900864    0.128449    11.00000    0.05995    0.13189 =
         0.05601   -0.02610   -0.01583    0.01682
HKLF    4
REM  PSR-SS-10 in P21/n #14
REM R1 =  0.0485 for   2771 Fo > 4sig(Fo)  and  0.0746 for all   3782 data
REM    242 parameters refined using      6 restraints
END
WGHT      0.0463      0.4551
REM Highest difference peak  0.965,  deepest hole -0.519,  1-sigma level  0.080
Q1    1   0.4390 -0.1426  0.2513  11.00000  0.05    0.96
Q2    1   0.5415  0.1428  0.0752  11.00000  0.05    0.56
Q3    1   0.5551  0.2027  0.0966  11.00000  0.05    0.54
Q4    1   0.4083  0.1213  0.1609  11.00000  0.05    0.52
Q5    1   0.4321  0.0230  0.1292  11.00000  0.05    0.42
Q6    1   0.4122  0.2249  0.1339  11.00000  0.05    0.40
Q7    1   0.5694  0.1289  0.1402  11.00000  0.05    0.37
Q8    1   0.5418  0.0323  0.1065  11.00000  0.05    0.35
Q9    1   0.3977  0.1222  0.0970  11.00000  0.05    0.34
Q10   1   0.5037  0.2793  0.1554  11.00000  0.05    0.33
Q11   1   0.4139  0.2611  0.0214  11.00000  0.05    0.33
Q12   1   0.4474 -0.1235  0.3576  11.00000  0.05    0.32
Q13   1   0.5381  0.0170  0.1597  11.00000  0.05    0.32
Q14   1   0.5025 -0.0267  0.2427  11.00000  0.05    0.30
Q15   1   0.3150 -0.1408  0.3519  11.00000  0.05    0.29
Q16   1   0.6398  0.2471 -0.0221  11.00000  0.05    0.28
Q17   1   0.3782 -0.0570  0.1602  11.00000  0.05    0.28
Q18   1   0.6753 -0.2047  0.2406  11.00000  0.05    0.28
Q19   1   0.3168  0.0485  0.1761  11.00000  0.05    0.27
Q20   1   0.3250  0.2203  0.0274  11.00000  0.05    0.27
;
