# Supplementary material for: Aqua­(2,2′-bipyridine-κ2 N,N′)(2-methyl­malonato-κ2 O 1,O 3)copper(II) dihydrate
Source: Acta Crystallogr Sect E Struct Rep Online. 2012 Jun 13;68(Pt 7):m884–5. doi: 10.1107/S1600536812024889 (PMC3393161; doi:10.1107/S1600536812024889)
Supplement: Supplementary file 2 [file e-68-0m884-Isup2.hkl]

#
# h,k,l, Fc-squared, Fo-squared, sigma(Fo-squared) and status flag
#
data_I
_shelx_title ' PSR-SS-10 in P21/n'
_shelx_refln_list_code          4
_shelx_F_calc_maximum      224.45
_exptl_crystal_F_000       804.00
_reflns_d_resolution_high  0.7291
 
loop_
 _symmetry_equiv_pos_as_xyz
 'x, y, z'
 '-x+1/2, y+1/2, -z+1/2'
 '-x, -y, -z'
 'x-1/2, -y-1/2, z-1/2'
 
_cell_length_a    10.7588
_cell_length_b     7.4761
_cell_length_c    20.1029
_cell_angle_alpha  90.000
_cell_angle_beta   90.917
_cell_angle_gamma  90.000
 
_shelx_F_squared_multiplier     1.000
 
loop_
 _refln_index_h
 _refln_index_k
 _refln_index_l
 _refln_F_squared_calc
 _refln_F_squared_meas
 _refln_F_squared_sigma
 _refln_observed_status
   2   0   0     4210.89     4194.68     48.19 o
   4   0   0       92.38       86.49      7.29 o
   6   0   0       11.65       -0.50      6.18 o
   8   0   0      389.38      330.21     33.71 o
  10   0   0        1.24       12.78      9.72 o
  12   0   0        2.97      -10.98     10.98 o
  14   0   0       99.60       79.84     30.16 o
   1   1   0    12595.83    13435.19     54.30 o
   2   1   0     3828.51     3812.01     36.32 o
   3   1   0      200.97      153.61      6.88 o
   4   1   0     2699.92     2592.00     51.49 o
   5   1   0      206.41      193.05     13.06 o
   6   1   0     3266.14     3154.19     53.98 o
   7   1   0      298.71      272.86     20.14 o
   8   1   0     1746.57     1712.50     41.01 o
   9   1   0       10.60       27.60     12.74 o
  10   1   0     1216.53     1184.78     47.32 o
  11   1   0      161.41      160.50     24.48 o
  12   1   0       58.61       80.04     17.58 o
  13   1   0        3.86      -16.56     16.56 o
  14   1   0       64.41       42.81     27.42 o
   0   2   0     3801.75     4412.40     92.57 o
   1   2   0       22.20       25.76      3.26 o
   2   2   0     4273.43     4418.60     55.78 o
   3   2   0      184.12      165.03      7.59 o
   4   2   0      830.91      855.18     24.44 o
   5   2   0       11.32       18.15      4.25 o
   6   2   0      195.60      251.43     17.89 o
   7   2   0     2437.86     2356.10     57.88 o
   8   2   0      270.41      320.97     23.88 o
   9   2   0     1625.66     1683.73     52.41 o
  10   2   0       39.78      114.48     18.06 o
  11   2   0      891.60      926.29     44.68 o
  12   2   0       57.36       60.18     21.96 o
  13   2   0      129.23      127.79     26.21 o
   1   3   0      991.15     1088.53     25.58 o
   2   3   0      220.95      201.00     14.59 o
   3   3   0     1294.27     1223.35     30.94 o
   4   3   0     1932.54     1892.81     51.58 o
   5   3   0      315.30      298.76     14.88 o
   6   3   0     1628.93     1577.53     40.12 o
   7   3   0     2344.10     2144.87     52.61 o
   8   3   0      451.75      431.09     26.88 o
   9   3   0      671.70      612.36     30.90 o
  10   3   0      740.99      721.77     44.91 o
  11   3   0      152.15      120.00     19.65 o
  12   3   0       50.01      118.92     23.55 o
  13   3   0      176.89      202.42     42.51 o
   0   4   0     1479.54     1418.73     33.37 o
   1   4   0      685.78      758.69     36.97 o
   2   4   0     4051.89     4184.12     81.81 o
   3   4   0      224.61      230.37     15.24 o
   4   4   0     5278.72     5264.80    102.25 o
   5   4   0      119.73      170.68     23.69 o
   6   4   0      966.87      886.25     42.84 o
   7   4   0      233.12      216.51     14.62 o
   8   4   0      338.53      342.65     31.30 o
   9   4   0      101.04       86.94     14.28 o
  10   4   0        1.92       -3.60      8.08 o
  11   4   0        5.00       38.13     17.22 o
  12   4   0       42.89       51.64     15.03 o
  13   4   0       24.56       41.55     31.14 o
   1   5   0      299.51      313.99     16.83 o
   2   5   0     1737.32     1775.17     50.25 o
   3   5   0      826.71      811.99     27.19 o
   4   5   0      242.35      223.52     19.86 o
   5   5   0      569.45      536.30     36.53 o
   6   5   0      126.69      124.55     35.07 o
   7   5   0      164.75      197.16     26.47 o
   8   5   0       21.54       12.22      7.04 o
   9   5   0       42.86       44.01     13.06 o
  10   5   0      479.12      519.63     46.57 o
  11   5   0       10.81       -7.79     30.18 o
   0   6   0      212.64      272.27     28.66 o
   1   6   0       37.10       41.90      7.24 o
   2   6   0      262.28      264.10     29.13 o
   3   6   0      211.52      216.39     40.85 o
   4   6   0       35.94       28.58     17.65 o
   5   6   0      283.82      292.37     50.85 o
   6   6   0        0.77       30.87     30.32 o
   7   6   0      196.36      191.28     34.07 o
   8   6   0      130.12      115.93     30.64 o
   9   6   0      525.20      568.54     61.51 o
  10   6   0        1.00      -19.01     19.01 o
   1   7   0      622.42      742.58     36.47 o
   2   7   0       97.29      118.49     22.78 o
   3   7   0      479.03      545.18     47.79 o
   4   7   0      132.85      113.84     33.65 o
   5   7   0      204.52      192.65     32.07 o
   6   7   0      218.08      209.63     36.69 o
   7   7   0       15.57       22.48     16.46 o
   8   7   0      353.57      349.21     50.83 o
   9   7   0        3.93      -13.55     13.55 o
  10   7   0       20.75      -12.51     22.06 o
   0   8   0      417.65      572.11     71.75 o
   1   8   0       42.53       13.08     15.31 o
   2   8   0      816.78     1045.70     80.32 o
   3   8   0        0.05       -0.12      7.34 o
   4   8   0      259.70      282.27     31.41 o
   5   8   0        4.27        7.08     14.79 o
   6   8   0      126.94       92.66     42.26 o
   7   8   0        2.01       31.29     18.19 o
   8   8   0       12.24      -12.87     14.96 o
   1   9   0       17.23       54.32     28.41 o
   2   9   0        0.17       -7.28     20.56 o
   3   9   0       45.33       36.98     20.22 o
   4   9   0        6.80       12.39     20.87 o
   5   9   0       43.71       32.10     30.52 o
   6   9   0      144.17      134.51     45.58 o
   1  10   0        2.68       23.09     23.78 o
   2  10   0       14.31       31.18     21.99 o
 -13   0   1      532.14      469.09     55.39 o
 -11   0   1      197.43      153.66     28.99 o
  -9   0   1       19.50       13.46     16.24 o
  -7   0   1     2438.16     2372.24     89.89 o
  -5   0   1     4854.52     5598.34     84.13 o
  -3   0   1     1299.65     1336.26     43.48 o
   3   0   1     2638.67     2484.26     50.36 o
   5   0   1     3657.83     3234.51     81.98 o
   7   0   1     6902.56     6945.53    181.71 o
   9   0   1     1051.37     1042.64     66.25 o
  11   0   1       46.73       28.46     19.93 o
  13   0   1      309.81      328.25     46.11 o
 -14   1   1      173.55      186.45     53.30 o
 -13   1   1        2.67       15.47     14.78 o
 -12   1   1      267.63      223.58     25.87 o
 -11   1   1      173.27      254.91     28.36 o
 -10   1   1      140.67      111.91     14.46 o
  -9   1   1     1290.52     1273.01     38.54 o
  -8   1   1      119.10       99.25     10.99 o
  -7   1   1      340.15      329.98     26.73 o
  -6   1   1      615.67      566.84     27.45 o
  -5   1   1     9135.82     9305.42    100.65 o
  -4   1   1     3869.07     4089.37     89.65 o
  -3   1   1     8791.21     8821.84    119.16 o
  -2   1   1       92.87      103.16      5.89 o
  -1   1   1     2258.54     2215.67     52.88 o
   0   1   1     6979.67     7275.97    267.61 o
   1   1   1     2888.30     2905.39     37.40 o
   2   1   1     6202.44     6240.38     40.66 o
   3   1   1     1733.59     1854.75     23.16 o
   4   1   1      283.31      280.64     10.83 o
   5   1   1      353.11      353.57     14.75 o
   6   1   1      644.76      572.22     19.06 o
   7   1   1      166.67      133.01      9.82 o
   8   1   1     2370.42     2481.53     60.47 o
   9   1   1       93.26      123.81     15.72 o
  10   1   1      107.46      197.54     23.81 o
  11   1   1      542.35      464.26     35.77 o
  12   1   1      236.43      216.42     25.53 o
  13   1   1       46.58       19.72     14.65 o
  14   1   1        6.90        2.15     19.23 o
 -13   2   1        0.20       -1.67     12.81 o
 -12   2   1      285.27      271.32     30.70 o
 -11   2   1      194.09      192.95     21.59 o
 -10   2   1     1387.26     1365.89     50.66 o
  -9   2   1      184.77      150.33     16.98 o
  -8   2   1     2688.63     2741.66     75.42 o
  -7   2   1      112.42       79.87     15.51 o
  -6   2   1     3626.03     3400.49     69.81 o
  -5   2   1     1262.41     1300.39     36.86 o
  -4   2   1     6905.64     6463.47     66.47 o
  -3   2   1       27.86       25.51      4.41 o
  -2   2   1     2360.10     2257.76     42.25 o
  -1   2   1     4909.80     5176.86     57.74 o
   0   2   1      903.48     1506.03    310.97 o
   1   2   1      239.97      273.69     11.30 o
   2   2   1      869.25      896.57     19.36 o
   3   2   1     1371.92     1598.38     20.77 o
   4   2   1       85.68       81.01      6.87 o
   5   2   1      496.96      542.93     22.89 o
   6   2   1        5.61       -1.23      4.65 o
   7   2   1      401.53      398.37     23.37 o
   8   2   1      374.24      322.14     21.39 o
   9   2   1      288.94      304.54     24.16 o
  10   2   1      161.90      138.52     15.85 o
  11   2   1        6.41       81.84     17.58 o
  12   2   1      306.90      287.28     35.66 o
  13   2   1       46.96       52.95     22.61 o
 -13   3   1       81.40       91.52     31.52 o
 -12   3   1      548.36      533.11     43.52 o
 -11   3   1       23.30       30.02     19.50 o
 -10   3   1       98.78       98.50     16.53 o
  -9   3   1      415.38      432.23     28.35 o
  -8   3   1      619.54      549.04     28.66 o
  -7   3   1      345.94      310.83     30.18 o
  -6   3   1      518.43      556.40     24.61 o
  -5   3   1     1276.22     1204.68     41.85 o
  -4   3   1        6.49        8.13      6.14 o
  -3   3   1     5245.01     5329.68     85.12 o
  -2   3   1     4265.89     4595.90     91.05 o
  -1   3   1     3401.34     3648.60     72.80 o
   0   3   1      510.96      522.43     40.04 o
   1   3   1     1441.96     1380.43     48.53 o
   2   3   1       47.12       42.05      3.87 o
   3   3   1      772.69      741.97     19.59 o
   4   3   1     7939.69     8020.58     74.03 o
   5   3   1      187.48      178.55     12.67 o
   6   3   1     1232.32     1141.16     36.08 o
   7   3   1       62.54       74.05     12.24 o
   8   3   1     1216.46     1197.47     40.94 o
   9   3   1       12.92       19.42     10.00 o
  10   3   1       52.20       41.73     17.67 o
  11   3   1       76.10       84.32     18.70 o
  12   3   1       80.67       93.19     19.86 o
  13   3   1      142.05      244.02     48.70 o
 -13   4   1      141.55      128.21     38.42 o
 -12   4   1        2.84       32.13     14.13 o
 -11   4   1      262.62      226.17     26.25 o
 -10   4   1       44.63       73.19     18.10 o
  -9   4   1      311.55      322.37     33.13 o
  -8   4   1        4.45        7.33      9.45 o
  -7   4   1       18.07       14.28      7.99 o
  -6   4   1       44.89       53.60     11.15 o
  -5   4   1       35.72       15.30      8.65 o
  -4   4   1       32.32       40.13     12.31 o
  -3   4   1      128.91      109.65     11.39 o
  -2   4   1       24.84       29.20      5.69 o
  -1   4   1       29.40       47.16      6.53 o
   0   4   1     2159.07     2108.58     69.64 o
   1   4   1     3238.24     3195.09    102.52 o
   2   4   1      140.77      144.32     12.04 o
   3   4   1     4425.52     4198.12     77.92 o
   4   4   1       38.99       62.47     24.21 o
   5   4   1     7212.74     7240.38    190.15 o
   6   4   1       52.79       45.56     10.41 o
   7   4   1      974.44     1016.31     32.21 o
   8   4   1      143.46      126.28     17.84 o
   9   4   1      318.34      327.11     28.77 o
  10   4   1        1.27       -1.72     10.19 o
  11   4   1      366.65      330.91     33.47 o
  12   4   1        2.96        9.88      9.98 o
  13   4   1       32.82       75.57     36.68 o
 -11   5   1       32.64       32.55     33.14 o
 -10   5   1        4.95       -6.31      9.84 o
  -9   5   1       68.15      115.79     20.60 o
  -8   5   1      175.00      166.35     22.61 o
  -7   5   1        7.52       32.47     12.94 o
  -6   5   1      100.98       88.75     15.37 o
  -5   5   1     1572.97     1580.08     64.20 o
  -4   5   1      364.04      394.67     30.11 o
  -3   5   1     2584.54     2721.78     56.06 o
  -2   5   1     1505.04     1531.55     37.07 o
  -1   5   1     1377.17     1427.01     40.96 o
   0   5   1      188.58      189.44     10.64 o
   1   5   1      314.11      301.42     16.31 o
   2   5   1      285.70      274.82     16.15 o
   3   5   1       66.26       54.58      8.32 o
   4   5   1     1313.78     1112.23    119.63 o
   5   5   1      193.46      174.53     19.49 o
   6   5   1      738.76      696.72     39.10 o
   7   5   1       26.24       15.65     11.08 o
   8   5   1        7.85        9.99      8.18 o
   9   5   1      288.30      308.64     32.89 o
  10   5   1      144.98      157.94     27.19 o
  11   5   1       73.89       64.60     24.29 o
 -10   6   1      195.17      243.14     63.03 o
  -9   6   1        1.30       -4.49     11.54 o
  -8   6   1      166.28      257.74     57.36 o
  -7   6   1        5.87       77.36     38.78 o
  -6   6   1     1674.47     1741.07    131.47 o
  -5   6   1        4.58       58.28     35.46 o
  -4   6   1      719.19      707.84     60.77 o
  -3   6   1        1.75        8.81      9.69 o
  -2   6   1     1937.05     2029.10     58.40 o
  -1   6   1        9.10        4.40      4.61 o
   0   6   1      205.96      205.42     10.90 o
   1   6   1       14.73        9.88      4.25 o
   2   6   1      174.90      178.07     18.78 o
   3   6   1      405.20      427.50     53.15 o
   4   6   1      189.01      168.34     29.61 o
   5   6   1       65.55       82.89     21.35 o
   6   6   1        2.48        6.10     13.53 o
   7   6   1       94.08      111.85     26.23 o
   8   6   1      137.19      123.73     26.14 o
   9   6   1        4.36       -2.05     16.78 o
  10   6   1      274.27      247.37     41.30 o
  11   6   1        0.88        6.71     24.38 o
  -9   7   1        7.86       30.16     22.38 o
  -8   7   1      130.66      180.82     35.41 o
  -7   7   1      336.46      341.52     49.21 o
  -6   7   1        1.32       37.44     31.31 o
  -5   7   1      442.93      472.11     69.20 o
  -4   7   1        3.39       13.01     21.78 o
  -3   7   1      323.64      377.60     40.80 o
  -2   7   1      198.69      192.58     27.69 o
  -1   7   1      328.51      386.79     26.13 o
   0   7   1      296.22      308.19     19.24 o
   1   7   1      273.20      296.47     20.13 o
   2   7   1      521.97      603.09     38.50 o
   3   7   1      140.12      143.62     20.19 o
   4   7   1      723.03      739.52     59.00 o
   5   7   1        0.61       -6.19     13.93 o
   6   7   1      209.97      243.72     38.90 o
   7   7   1      288.00      320.85     44.65 o
   8   7   1      103.14      141.77     41.15 o
   9   7   1       66.75      101.50     27.46 o
  10   7   1       40.32       59.30     36.37 o
  -8   8   1        8.53       42.81     36.88 o
  -7   8   1       31.44       40.63     18.72 o
  -6   8   1       35.73       22.71     20.55 o
  -5   8   1        7.03       -8.05     11.37 o
  -4   8   1        4.06       15.88     15.59 o
  -3   8   1      156.86      134.64     25.58 o
  -2   8   1       72.86       77.64     22.06 o
  -1   8   1      182.76      216.73     29.64 o
   0   8   1        5.25       -3.43     10.94 o
   1   8   1      349.98      439.36     44.55 o
   2   8   1        0.23       18.33     19.36 o
   3   8   1      883.77      921.51     81.25 o
   4   8   1       41.55       37.96     31.23 o
   5   8   1      668.11      644.26     86.59 o
   6   8   1       12.39      -17.64     24.89 o
   7   8   1      127.95      147.44     45.86 o
  -6   9   1       25.44       15.93     54.13 o
  -5   9   1      166.44      265.34     58.20 o
  -4   9   1        0.75       -0.65     13.06 o
  -3   9   1       45.42       41.26     23.53 o
  -2   9   1        1.01        9.81     13.95 o
  -1   9   1       62.23       86.03     34.81 o
   0   9   1       38.83       51.76     18.32 o
   1   9   1       89.69       70.67     32.93 o
   2   9   1       29.99       12.91     18.48 o
   3   9   1       29.96       14.70     16.17 o
   4   9   1       65.73       70.78     32.42 o
   5   9   1        1.90      -14.45     19.87 o
   6   9   1      136.59      125.88     41.01 o
  -2  10   1       45.23       32.19     24.09 o
  -1  10   1        0.02       19.10     30.26 o
   1  10   1        0.73       19.86     34.15 o
 -14   0   2      363.39      426.78     76.42 o
 -12   0   2      554.05      522.95     55.19 o
 -10   0   2       65.73       57.99     15.58 o
  -8   0   2     5065.81     4698.73    178.76 o
  -6   0   2     1069.12     1018.49     41.08 o
  -4   0   2     2114.44     2238.03     59.98 o
  -2   0   2     5595.08     5528.48     75.26 o
   2   0   2     1446.92     1384.59     36.77 o
   4   0   2      823.19      741.00     25.35 o
   6   0   2     3008.30     2711.63     84.56 o
   8   0   2     5689.41     5976.81    146.30 o
  10   0   2     1135.64     1155.03     75.30 o
  12   0   2      226.83      273.63     42.47 o
  14   0   2        6.99      -29.27     29.27 o
 -14   1   2       14.99        2.49     26.72 o
 -13   1   2      366.80      413.86     45.96 o
 -12   1   2       24.58       17.92     10.83 o
 -11   1   2     1027.31     1045.26     47.77 o
 -10   1   2        7.62        2.84      9.21 o
  -9   1   2      473.11      424.24     24.39 o
  -8   1   2      967.29      905.05     48.64 o
  -7   1   2     1504.86     1361.17     66.14 o
  -6   1   2      453.91      450.61     32.79 o
  -5   1   2        6.36       18.21      7.51 o
  -4   1   2      838.42      911.72     22.33 o
  -3   1   2      190.68      212.32      9.00 o
  -2   1   2     5276.13     5471.13     49.47 o
  -1   1   2     3071.07     3383.02     32.08 o
   0   1   2     7387.09     7484.27     51.17 o
   1   1   2      299.15      300.20      8.10 o
   2   1   2     6633.23     6753.92    106.96 o
   3   1   2        3.23        5.05      1.82 o
   4   1   2      246.47      189.73      8.93 o
   5   1   2      908.33      849.82     23.01 o
   6   1   2      114.67       63.04      8.39 o
   7   1   2     4175.72     4035.28     71.09 o
   8   1   2      252.68      293.76     25.09 o
   9   1   2     3523.53     3499.41     84.65 o
  10   1   2        1.57       -6.36      6.36 o
  11   1   2       50.87       50.89     13.74 o
  12   1   2       56.37       51.57     10.90 o
  13   1   2       96.87       88.23     17.45 o
  14   1   2       64.97       32.54     24.32 o
 -13   2   2        1.12      -11.71     11.71 o
 -12   2   2        7.33       43.41     19.26 o
 -11   2   2        0.70        0.51      8.20 o
 -10   2   2       44.49       98.77     17.99 o
  -9   2   2      237.97      201.56     19.36 o
  -8   2   2       40.93       28.66     12.00 o
  -7   2   2     1316.75     1168.34     41.03 o
  -6   2   2      467.06      468.08     29.13 o
  -5   2   2     5017.43     4744.11     86.87 o
  -4   2   2     4273.89     4427.62     71.65 o
  -3   2   2     1860.67     1804.19     40.92 o
  -2   2   2       58.23       58.62      6.16 o
  -1   2   2    41354.81    41934.86    217.51 o
   0   2   2    50379.33    54112.43    201.50 o
   1   2   2     5787.34     5814.75     44.95 o
   2   2   2      213.08      241.95      7.47 o
   3   2   2     7390.26     7540.31    102.91 o
   4   2   2      368.65      390.46     13.17 o
   5   2   2      635.35      555.36     21.98 o
   6   2   2      130.76      115.04     11.20 o
   7   2   2      654.40      626.81     27.76 o
   8   2   2      182.19      180.63     17.72 o
   9   2   2     1117.11     1056.54     42.33 o
  10   2   2        1.11        5.28      6.56 o
  11   2   2        1.70        2.51      8.43 o
  12   2   2       21.63       37.94     17.04 o
  13   2   2      189.62      213.69     33.69 o
 -13   3   2       61.95       82.40     23.57 o
 -12   3   2       58.99       73.67     19.63 o
 -11   3   2      453.87      412.39     36.96 o
 -10   3   2       33.00       71.42     24.74 o
  -9   3   2      498.82      499.34     30.73 o
  -8   3   2       46.20       25.84      7.48 o
  -7   3   2     1195.42     1027.83     51.86 o
  -6   3   2        6.91        9.55     10.60 o
  -5   3   2     1714.78     1550.72     52.82 o
  -4   3   2      818.36      828.63     36.05 o
  -3   3   2      507.08      592.41     27.46 o
  -2   3   2     3292.95     3311.32     73.45 o
  -1   3   2      274.31      247.00     11.41 o
   0   3   2     3165.99     3021.28     64.78 o
   1   3   2      389.98      394.31     16.63 o
   2   3   2     3051.11     3035.70     65.10 o
   3   3   2     1977.31     2151.47     56.90 o
   4   3   2     1923.88     1967.17     40.91 o
   5   3   2     2764.68     2871.66     53.09 o
   6   3   2      438.87      433.90     21.31 o
   7   3   2       36.82       17.96      6.13 o
   8   3   2      152.16      171.66     17.14 o
   9   3   2      514.32      500.32     28.46 o
  10   3   2       76.13       44.93      9.74 o
  11   3   2      512.21      552.63     42.43 o
  12   3   2       90.95       96.33     22.56 o
  13   3   2      214.21      282.31     48.91 o
 -13   4   2       14.61       19.26     31.34 o
 -12   4   2      150.13      110.03     20.85 o
 -11   4   2        5.54       -1.19     12.25 o
 -10   4   2      562.64      587.77     47.45 o
  -9   4   2       12.38       38.79     17.49 o
  -8   4   2      460.28      503.74     39.85 o
  -7   4   2        5.20       21.93     13.12 o
  -6   4   2      756.04      736.97     40.78 o
  -5   4   2       40.50       55.75     12.82 o
  -4   4   2     2603.02     2600.16     63.62 o
  -3   4   2     1091.93     1161.11     51.53 o
  -2   4   2      192.88      193.07      9.94 o
  -1   4   2     1161.46     1213.16     35.40 o
   0   4   2      927.31      968.82     28.30 o
   1   4   2        1.13       -4.35      4.35 o
   2   4   2      799.98      783.12     24.82 o
   3   4   2        4.22       18.21      9.33 o
   4   4   2     2179.33     2116.89     72.12 o
   5   4   2        7.94       54.03     26.80 o
   6   4   2     1669.73     1667.14     42.83 o
   7   4   2        8.09       17.16      8.24 o
   8   4   2      560.13      563.75     40.73 o
   9   4   2       10.15        4.38      9.57 o
  10   4   2      734.08      753.31     53.63 o
  11   4   2       25.37       28.66     18.30 o
  12   4   2      279.20      300.53     37.01 o
  13   4   2        1.09       64.68     44.19 o
 -12   5   2        5.38        9.42     24.17 o
 -11   5   2      130.68      156.50     23.50 o
 -10   5   2        0.37       -1.93     16.59 o
  -9   5   2      519.82      572.62     45.05 o
  -8   5   2        0.95        7.70     16.53 o
  -7   5   2      897.15      947.61     50.14 o
  -6   5   2      512.45      559.00     36.22 o
  -5   5   2      155.83      164.47     18.63 o
  -4   5   2     1479.86     1597.13     62.86 o
  -3   5   2       44.96       49.71      6.33 o
  -2   5   2      500.18      453.76     29.60 o
  -1   5   2       39.33       27.79      5.33 o
   0   5   2     1373.17     1333.20     37.42 o
   1   5   2       73.80       77.20      7.70 o
   2   5   2     2927.01     2909.67     51.05 o
   3   5   2      398.34      476.86     34.04 o
   4   5   2      511.88      506.85     42.63 o
   5   5   2      598.19      543.95     44.61 o
   6   5   2      253.90      234.54     22.65 o
   7   5   2       11.76       17.98     10.11 o
   8   5   2      256.84      245.47     27.46 o
   9   5   2      105.04      107.80     19.91 o
  10   5   2       16.09      -23.14     23.14 o
  11   5   2      370.45      385.77     55.62 o
 -10   6   2        0.36      -12.61     36.46 o
  -9   6   2       81.72       44.69     28.30 o
  -8   6   2       76.58       46.47     32.04 o
  -7   6   2      366.10      399.76     70.01 o
  -6   6   2        7.99       42.38     28.26 o
  -5   6   2     1716.26     1867.80     71.63 o
  -4   6   2       59.04       74.14     13.80 o
  -3   6   2     1530.85     1680.25     56.20 o
  -2   6   2      123.63      176.59     30.92 o
  -1   6   2      633.44      645.00     28.84 o
   0   6   2       40.63       39.55      7.27 o
   1   6   2      952.72      969.58     34.18 o
   2   6   2       18.75       16.88      7.31 o
   3   6   2     1600.42     1533.96     73.65 o
   4   6   2       14.03        1.39      7.58 o
   5   6   2      355.46      299.07     36.33 o
   6   6   2        9.04       16.98     11.63 o
   7   6   2      438.50      410.93     48.23 o
   8   6   2        9.60        3.72     12.43 o
   9   6   2       54.47       -7.89     12.95 o
  10   6   2       37.88       21.56     20.44 o
  11   6   2        0.18       37.37     23.27 o
  -9   7   2      223.82      250.80     44.57 o
  -8   7   2      153.53      227.12     57.53 o
  -7   7   2      420.52      437.18     77.40 o
  -6   7   2      293.74      341.26     62.08 o
  -5   7   2       30.10       15.46     12.17 o
  -4   7   2      120.70      108.66     36.51 o
  -3   7   2       18.18       37.74     17.26 o
  -2   7   2       60.81       70.13     13.69 o
  -1   7   2        7.36        8.43      6.62 o
   0   7   2      600.37      699.42     35.13 o
   1   7   2      116.42       92.89     12.62 o
   2   7   2      789.51      832.00     61.50 o
   3   7   2      102.07      106.97     16.09 o
   4   7   2      180.79      170.62     28.12 o
   5   7   2      269.63      306.37     40.29 o
   6   7   2       31.30       12.88     31.41 o
   7   7   2       19.65       15.60     14.78 o
   8   7   2       85.73       38.96     16.83 o
   9   7   2      197.07      218.78     41.05 o
  10   7   2        2.15      -23.56     34.60 o
  -8   8   2      333.37      371.99     76.82 o
  -7   8   2       10.66       14.92     29.88 o
  -6   8   2      104.86      122.70     39.07 o
  -5   8   2       13.38       22.83     24.77 o
  -4   8   2       38.74       32.23     16.61 o
  -3   8   2        0.54       -6.39      9.73 o
  -2   8   2        0.38       12.69     10.29 o
  -1   8   2       18.24       15.69      9.47 o
   0   8   2       22.06       31.54     10.84 o
   1   8   2        0.18       -1.61     10.68 o
   2   8   2      323.32      320.48     39.08 o
   3   8   2       93.63       69.22     19.50 o
   4   8   2      258.61      259.92     35.09 o
   5   8   2       18.22        6.21     13.14 o
   6   8   2      205.05      253.93     55.84 o
   7   8   2        4.26      -17.40     28.02 o
  -6   9   2       82.44      102.58     26.71 o
  -5   9   2        7.36        2.46     19.36 o
  -4   9   2      128.37      138.72     40.14 o
  -3   9   2        6.22       -5.17     19.47 o
  -2   9   2      116.21      191.34     46.21 o
  -1   9   2        3.97       20.86     22.98 o
   0   9   2      197.23      291.68     60.02 o
   1   9   2        4.43       40.45     27.41 o
   2   9   2      154.30      132.09     37.67 o
   3   9   2        1.12        8.75     18.16 o
   4   9   2       35.14       38.66     23.25 o
   5   9   2       13.02       45.02     30.84 o
   6   9   2       10.36       16.76     16.13 o
  -3  10   2      154.00      213.11     52.04 o
  -2  10   2        3.28       -2.29     17.46 o
  -1  10   2       80.10      134.39     44.90 o
 -13   0   3       66.56       36.63     17.86 o
 -11   0   3     1301.75     1293.85     82.84 o
  -9   0   3      676.05      657.95     55.48 o
  -7   0   3     4066.37     3940.22     89.26 o
  -5   0   3     3937.15     3498.18    111.72 o
  -3   0   3    10911.54    10099.69    129.80 o
  -1   0   3      102.23      102.74      8.67 o
   1   0   3     3784.05     4114.88    170.31 o
   3   0   3     5033.98     5461.17     78.32 o
   5   0   3     4398.80     5055.79    106.99 o
   7   0   3     1698.83     1782.48     84.94 o
   9   0   3     3699.37     3633.62    125.15 o
  11   0   3      260.21      287.27     40.20 o
  13   0   3       35.94       35.65     13.01 o
 -14   1   3       10.64       40.48     37.31 o
 -13   1   3      320.26      292.82     39.64 o
 -12   1   3      156.78      168.05     22.27 o
 -11   1   3      194.54      188.35     21.67 o
 -10   1   3      564.65      561.78     31.12 o
  -9   1   3      135.69       96.96     11.80 o
  -8   1   3      284.52      214.32     23.02 o
  -7   1   3        2.83       -0.26      8.49 o
  -6   1   3     5520.15     5152.79    100.40 o
  -5   1   3       40.31       40.56      9.79 o
  -4   1   3     2600.05     2369.78     40.13 o
  -3   1   3       32.83       37.95      5.54 o
  -2   1   3      989.15     1019.68     19.32 o
  -1   1   3     5407.27     5638.17    204.58 o
   0   1   3     7903.47     8550.79    183.83 o
   1   1   3     7043.30     8021.06    131.51 o
   2   1   3      310.34      271.76      8.94 o
   3   1   3     6733.63     6937.02    122.92 o
   4   1   3        3.33        0.22      2.11 o
   5   1   3      546.75      420.30     17.50 o
   6   1   3       37.51       27.14      5.45 o
   7   1   3     3397.60     3439.14     57.94 o
   8   1   3      196.24      157.91     16.40 o
   9   1   3      203.68      337.62     31.29 o
  10   1   3      280.78      273.22     25.38 o
  11   1   3        3.07       -7.24     10.72 o
  12   1   3        6.05        8.27     11.59 o
  13   1   3        2.18       14.01     14.23 o
  14   1   3      171.67      180.11     50.45 o
 -13   2   3        0.25       64.76     21.47 o
 -12   2   3      445.93      416.71     38.11 o
 -11   2   3       14.18       45.68     13.19 o
 -10   2   3      662.86      665.86     48.92 o
  -9   2   3       35.75       55.98     18.69 o
  -8   2   3       11.43       -1.78      7.14 o
  -7   2   3      303.17      281.38     22.55 o
  -6   2   3      475.12      556.22     34.66 o
  -5   2   3      490.43      478.85     30.94 o
  -4   2   3      369.73      374.09     20.11 o
  -3   2   3        9.49        7.82      2.45 o
  -2   2   3      404.54      392.87     16.34 o
  -1   2   3    14782.09    15843.47    125.16 o
   0   2   3    38099.48    41116.11    159.47 o
   1   2   3      116.17      102.88      5.81 o
   2   2   3      294.33      258.21      9.09 o
   3   2   3      549.67      636.08     16.35 o
   4   2   3     2823.30     2780.94     39.75 o
   5   2   3     1224.56     1364.99     30.74 o
   6   2   3     3118.31     2919.10     55.63 o
   7   2   3      127.19       91.47     14.19 o
   8   2   3     2177.73     2126.54     56.28 o
   9   2   3      140.57      173.74     18.96 o
  10   2   3      524.58      474.62     33.89 o
  11   2   3        1.51       -2.36      7.99 o
  12   2   3      146.13      218.66     32.42 o
  13   2   3       27.07       33.75     32.15 o
 -13   3   3        1.33       -8.82     14.07 o
 -12   3   3       17.66       53.09     16.30 o
 -11   3   3       51.41       45.65     17.38 o
 -10   3   3      949.06      973.23     65.57 o
  -9   3   3      714.75      658.83     34.17 o
  -8   3   3      128.75      163.96     18.42 o
  -7   3   3       24.58       20.55      6.16 o
  -6   3   3     1621.42     1395.46     36.28 o
  -5   3   3       30.22       35.90      6.66 o
  -4   3   3     5312.42     5032.03     94.12 o
  -3   3   3      669.19      707.88     53.19 o
  -2   3   3     6205.60     6235.63     96.88 o
  -1   3   3     3818.64     3860.54     44.66 o
   0   3   3      112.37      138.88      9.45 o
   1   3   3     3014.81     2987.10     63.03 o
   2   3   3      381.80      389.25     11.53 o
   3   3   3     4184.73     4537.27     93.83 o
   4   3   3     1265.01     1398.60     29.99 o
   5   3   3     4315.20     4312.91     57.14 o
   6   3   3       89.73       97.63     10.42 o
   7   3   3      899.15      940.65     37.09 o
   8   3   3      102.12       86.92     12.39 o
   9   3   3       14.99       26.38      9.13 o
  10   3   3      488.06      455.36     41.93 o
  11   3   3      162.74      209.66     39.14 o
  12   3   3      116.40      113.85     31.51 o
  13   3   3        0.71       25.11     34.18 o
 -13   4   3       24.95        6.48     15.95 o
 -12   4   3       12.85        2.01     10.48 o
 -11   4   3      121.97      145.15     24.84 o
 -10   4   3       19.75        4.18     12.48 o
  -9   4   3      641.12      640.22     46.95 o
  -8   4   3      299.75      269.86     29.21 o
  -7   4   3     1133.71     1055.23     52.87 o
  -6   4   3      404.64      371.71     29.49 o
  -5   4   3     1492.99     1396.82     52.69 o
  -4   4   3       30.54       57.62     11.97 o
  -3   4   3     7035.77     6975.48    304.55 o
  -2   4   3      512.35      489.93     24.56 o
  -1   4   3     4069.68     3827.93     81.71 o
   0   4   3     1943.69     2001.29     40.01 o
   1   4   3      363.08      376.60     17.92 o
   2   4   3       89.18      109.86      9.23 o
   3   4   3     1459.19     1678.22     78.66 o
   4   4   3       32.23       56.45      9.98 o
   5   4   3      197.94      185.43     13.50 o
   6   4   3       20.98       24.65      8.36 o
   7   4   3      574.35      584.56     32.82 o
   8   4   3      373.40      373.66     34.14 o
   9   4   3      399.49      413.43     38.31 o
  10   4   3        0.07       22.01     17.01 o
  11   4   3      388.85      408.12     41.61 o
  12   4   3        0.57       13.87     19.68 o
 -12   5   3        3.69       18.13     20.70 o
 -11   5   3      127.41      154.54     22.67 o
 -10   5   3      212.29      217.63     28.60 o
  -9   5   3        0.71        9.31     12.67 o
  -8   5   3     1025.16     1107.64     58.75 o
  -7   5   3        7.25       22.11      9.89 o
  -6   5   3      385.83      398.66     32.09 o
  -5   5   3        8.98        1.35      7.13 o
  -4   5   3     1400.99     1377.04     48.61 o
  -3   5   3       62.27       78.35     13.94 o
  -2   5   3      504.28      485.92     43.98 o
  -1   5   3      680.96      650.65     27.79 o
   0   5   3        4.11        6.09      6.30 o
   1   5   3      968.80      999.12     28.80 o
   2   5   3       21.95       20.84      7.37 o
   3   5   3     1202.57     1297.11     68.86 o
   4   5   3      124.27      113.20     19.58 o
   5   5   3      688.63      690.24     61.85 o
   6   5   3        6.00        2.81     18.27 o
   7   5   3     2087.77     2031.93    101.21 o
   8   5   3        0.77       12.95     10.36 o
   9   5   3      192.90      156.43     21.77 o
  10   5   3       80.86       54.07     18.15 o
  11   5   3       46.81       39.55     18.23 o
 -11   6   3       13.04      126.56     50.65 o
 -10   6   3       68.89       92.26     27.12 o
  -9   6   3        4.20       79.68     30.45 o
  -8   6   3       14.44       30.07     17.79 o
  -7   6   3        5.41       36.05     21.05 o
  -6   6   3      226.53      218.05     28.82 o
  -5   6   3      191.46      218.06     26.35 o
  -4   6   3      191.31      207.75     23.68 o
  -3   6   3       78.78       73.47     14.13 o
  -2   6   3      345.60      432.59     38.57 o
  -1   6   3      547.72      465.64     25.75 o
   0   6   3      125.14      109.43      8.36 o
   1   6   3       51.39       47.97      8.74 o
   2   6   3     1465.08     1490.96     55.12 o
   3   6   3       33.05       33.52     12.70 o
   4   6   3     1604.13     1543.70     81.90 o
   5   6   3       76.64       82.62     23.92 o
   6   6   3      794.85      817.46     63.64 o
   7   6   3       24.39       25.00     16.66 o
   8   6   3      155.48      168.81     32.95 o
   9   6   3       25.84       15.50     13.36 o
  10   6   3      167.08      188.07     37.63 o
  11   6   3        1.88      -34.27     34.27 o
  -9   7   3        0.25       19.49     24.53 o
  -8   7   3      334.03      386.25     73.32 o
  -7   7   3      147.87      213.59     55.22 o
  -6   7   3      269.99      296.06     59.82 o
  -5   7   3        1.35       14.80     19.00 o
  -4   7   3      148.92      134.85     36.44 o
  -3   7   3        3.31       12.79     14.36 o
  -2   7   3      248.65      252.93     30.47 o
  -1   7   3       33.61       14.22      6.84 o
   0   7   3      244.86      268.40     26.76 o
   1   7   3      402.29      407.48     26.96 o
   2   7   3        6.82       10.12     11.53 o
   3   7   3      578.12      566.42     49.02 o
   4   7   3       43.65       51.16     15.63 o
   5   7   3      271.24      252.01     35.12 o
   6   7   3        1.65       -9.22     13.58 o
   7   7   3       16.22       12.63     13.57 o
   8   7   3       31.05       20.64     14.01 o
   9   7   3       81.73       82.86     26.41 o
  10   7   3       63.13       70.73     34.35 o
  -8   8   3        9.79       39.93     32.16 o
  -7   8   3      239.60      232.13     58.51 o
  -6   8   3        0.41       -8.15     17.03 o
  -5   8   3      141.22      132.77     38.44 o
  -4   8   3       14.37       13.45     15.29 o
  -3   8   3      192.81      217.38     32.68 o
  -2   8   3        9.78       15.67      9.97 o
  -1   8   3      237.62      288.78     35.92 o
   0   8   3       15.44       33.65     13.85 o
   1   8   3      111.03      107.68     29.08 o
   2   8   3        0.12        6.43     11.28 o
   3   8   3        2.01       -9.95     13.69 o
   4   8   3       25.57        4.81     20.55 o
   5   8   3        5.37      -22.06     22.06 o
   6   8   3       25.12       16.47     19.95 o
   7   8   3        0.50      -19.54     23.03 o
  -6   9   3       64.73       29.13     28.68 o
  -5   9   3       16.97       20.03     24.53 o
  -4   9   3       11.91        8.13     15.00 o
  -3   9   3       48.20       73.31     27.98 o
  -2   9   3       37.58       29.84     21.19 o
  -1   9   3       45.29       94.34     31.26 o
   0   9   3       29.10       27.56     26.07 o
   1   9   3       93.41      182.93     43.16 o
   2   9   3       53.88       64.35     28.06 o
   3   9   3      168.94      184.48     44.04 o
   4   9   3       21.81       51.99     29.40 o
   6   9   3       32.39       43.53     19.79 o
 -12   0   4      106.18       55.28     27.16 o
 -10   0   4        6.09        0.78     30.64 o
  -8   0   4       84.14       73.39     11.42 o
  -6   0   4     4619.07     4830.10    130.87 o
  -4   0   4    15401.64    15210.64    183.12 o
  -2   0   4    17316.58    17787.34    436.03 o
   0   0   4      942.09     1078.25     43.68 o
   2   0   4    19142.73    19809.45    322.50 o
   4   0   4     8881.14     9289.37    266.11 o
   6   0   4     2054.11     2147.11     76.51 o
   8   0   4      719.86      778.67     55.25 o
  10   0   4       48.05       22.87     18.68 o
  12   0   4       34.08       36.88     18.93 o
  14   0   4      234.39      299.95     64.68 o
 -14   1   4      249.22      270.08     61.93 o
 -13   1   4        3.08       36.68     20.23 o
 -12   1   4      418.07      427.73     32.81 o
 -11   1   4       10.90       11.57      9.99 o
 -10   1   4      397.26      399.37     26.52 o
  -9   1   4      102.20       64.47     11.12 o
  -8   1   4       35.14       27.00      6.71 o
  -7   1   4      456.96      459.29     29.94 o
  -6   1   4     1298.91     1244.69     49.50 o
  -5   1   4     7169.48     7285.63     95.36 o
  -4   1   4     1292.32     1474.37     32.06 o
  -3   1   4     6888.73     6692.23     62.20 o
  -2   1   4      208.45      199.73     11.11 o
  -1   1   4      865.55      804.91     20.63 o
   0   1   4       79.38       76.46      6.52 o
   1   1   4     1185.22     1263.69     43.84 o
   2   1   4      210.40      218.99      8.92 o
   3   1   4     3011.99     3501.28     76.73 o
   4   1   4     3129.96     3647.60    109.77 o
   5   1   4       16.03       30.01      7.75 o
   6   1   4     2222.97     2096.51     53.06 o
   7   1   4     2587.27     2562.99     48.72 o
   8   1   4     2626.68     2580.30     69.54 o
   9   1   4      583.37      574.86     35.82 o
  10   1   4       57.00       71.68     15.28 o
  11   1   4        5.66        4.17      7.14 o
  12   1   4      527.16      557.96     46.90 o
  13   1   4       11.60      -20.22     20.22 o
  14   1   4       31.89       12.83     15.53 o
 -13   2   4      526.26      484.41     43.17 o
 -12   2   4        3.67       34.17     17.50 o
 -11   2   4      565.07      569.31     48.01 o
 -10   2   4       58.61       39.56     10.22 o
  -9   2   4     1398.25     1347.71     64.08 o
  -8   2   4      784.91      913.37     72.03 o
  -7   2   4     1702.83     1525.53     74.62 o
  -6   2   4       63.59       68.93     15.78 o
  -5   2   4      930.91      916.06     41.96 o
  -4   2   4     1917.20     2097.25     81.51 o
  -3   2   4       28.72       20.02      4.25 o
  -2   2   4       31.65       30.17      3.55 o
  -1   2   4     7257.84     7181.04     59.94 o
   0   2   4     1583.89     1988.85     30.05 o
   1   2   4        3.72        8.44      2.00 o
   2   2   4       95.48      106.96      6.37 o
   3   2   4        6.09       11.49      2.56 o
   4   2   4     2096.40     2527.29     49.06 o
   5   2   4     2217.02     2146.42     44.64 o
   6   2   4      220.41      205.64     17.65 o
   7   2   4     1732.92     1803.02     53.04 o
   8   2   4      221.08      226.24     25.20 o
   9   2   4      568.23      539.08     37.99 o
  10   2   4       16.60       13.14     11.64 o
  11   2   4      457.04      500.27     41.85 o
  12   2   4       12.07       27.31     39.06 o
  13   2   4      254.99      311.98     67.28 o
 -13   3   4        6.85       25.53     18.86 o
 -12   3   4      313.47      336.85     35.01 o
 -11   3   4       12.56       14.06      9.48 o
 -10   3   4      279.99      292.04     34.90 o
  -9   3   4       36.27       54.58     18.03 o
  -8   3   4     1928.47     1755.25     59.04 o
  -7   3   4       20.28        8.26      9.28 o
  -6   3   4      253.68      250.37     20.91 o
  -5   3   4     1632.88     1382.21     77.39 o
  -4   3   4        1.19       37.38     15.79 o
  -3   3   4     7269.53     7371.60    116.59 o
  -2   3   4      829.40      765.90     55.55 o
  -1   3   4      490.91      425.91     17.00 o
   0   3   4      325.23      331.59     10.98 o
   1   3   4     1977.56     1824.27     58.73 o
   2   3   4       24.63       26.07      3.81 o
   3   3   4     5155.96     5711.50     60.29 o
   4   3   4     3533.36     3898.94     99.58 o
   5   3   4     1252.78     1361.37     38.25 o
   6   3   4     2400.86     2381.62     47.90 o
   7   3   4      173.03      145.83     15.84 o
   8   3   4     1055.81     1075.85     44.15 o
   9   3   4       23.46       12.54      8.77 o
  10   3   4      430.49      401.89     36.09 o
  11   3   4       16.20       32.14     21.04 o
  12   3   4      155.06      212.07     59.22 o
 -13   4   4        1.53       20.67     27.68 o
 -12   4   4        3.76       10.30      7.83 o
 -11   4   4       13.99        5.95     13.28 o
 -10   4   4      265.33      257.86     32.74 o
  -9   4   4       39.21       41.51     16.57 o
  -8   4   4       78.82       71.15     17.06 o
  -7   4   4      108.22      117.38     19.51 o
  -6   4   4      520.29      487.84     34.48 o
  -5   4   4      707.00      668.66     36.90 o
  -4   4   4      990.61      970.48     39.00 o
  -3   4   4     1128.64     1174.42     51.82 o
  -2   4   4     8707.10     7905.81    197.06 o
  -1   4   4     2973.35     2835.66     83.48 o
   0   4   4     6850.55     6689.15     71.01 o
   1   4   4       35.32       41.91      7.32 o
   2   4   4    10237.94    10550.27    121.47 o
   3   4   4       25.69       45.43      9.45 o
   4   4   4     2236.48     2250.11     82.33 o
   5   4   4       12.57        9.41      4.40 o
   6   4   4      341.01      363.93     26.09 o
   7   4   4       22.62       30.17     11.71 o
   8   4   4        1.12        5.15      7.58 o
   9   4   4      450.24      405.65     38.08 o
  10   4   4       33.43       10.88     10.68 o
  11   4   4        1.27       10.25     30.84 o
  12   4   4       60.41       64.21     29.37 o
 -12   5   4      104.89      251.64     71.19 o
 -11   5   4        1.51       29.50     16.28 o
 -10   5   4       72.14       81.15     19.16 o
  -9   5   4      222.95      253.69     32.87 o
  -8   5   4      647.60      704.48     47.74 o
  -7   5   4      284.02      342.20     34.43 o
  -6   5   4     1492.83     1519.09     61.03 o
  -5   5   4      526.27      565.64     35.20 o
  -4   5   4      160.90      191.57     25.35 o
  -3   5   4      820.99      767.99     56.93 o
  -2   5   4       74.87       66.90      9.57 o
  -1   5   4      705.65      707.12     23.99 o
   0   5   4        7.84        3.15      3.79 o
   1   5   4      230.72      233.76     18.75 o
   2   5   4       14.30       13.12      7.05 o
   3   5   4     1002.60     1044.68     61.93 o
   4   5   4     2073.07     2285.71    107.43 o
   5   5   4      247.92      225.81     30.17 o
   6   5   4      329.03      303.31     37.38 o
   7   5   4       19.16       30.84     25.37 o
   8   5   4     1062.81     1032.11     76.36 o
   9   5   4       56.97       16.67     11.95 o
  10   5   4      174.64      163.36     34.80 o
  11   5   4        0.97      -14.82     15.10 o
 -11   6   4      159.47      276.92     68.38 o
 -10   6   4        0.99       73.66     33.43 o
  -9   6   4      570.38      542.63    110.49 o
  -8   6   4      111.27      179.16     40.13 o
  -7   6   4      256.69      347.98     42.36 o
  -6   6   4       57.92       87.69     17.23 o
  -5   6   4      493.14      515.87     33.32 o
  -4   6   4       26.26       28.42     27.45 o
  -3   6   4       89.22       38.85     16.69 o
  -2   6   4      195.87      178.47     29.80 o
  -1   6   4      487.39      458.91     21.01 o
   0   6   4        1.64        0.21      6.09 o
   1   6   4      355.52      341.69     24.52 o
   2   6   4       60.53       53.73     11.39 o
   3   6   4     1074.81     1072.18     99.52 o
   4   6   4       17.04        7.41      9.60 o
   5   6   4      551.38      561.00     50.99 o
   6   6   4        1.77       -3.38      8.31 o
   7   6   4      228.96      253.94     39.22 o
   8   6   4       53.74       50.40     18.81 o
   9   6   4      112.82      115.91     24.97 o
  10   6   4        0.72        5.21     16.56 o
  11   6   4      331.65      339.29     72.28 o
  -9   7   4        0.70       31.79     33.13 o
  -8   7   4       76.79      111.91     41.91 o
  -7   7   4      109.87      154.15     48.02 o
  -6   7   4       21.41       39.69     22.39 o
  -5   7   4      325.59      470.45     71.23 o
  -4   7   4      114.75       93.42     34.69 o
  -3   7   4      240.44      305.12     36.48 o
  -2   7   4       33.64       26.13     11.39 o
  -1   7   4      610.62      664.06     42.83 o
   0   7   4        2.08        8.24      8.78 o
   1   7   4      503.45      451.88     61.53 o
   2   7   4       37.02       27.55     10.95 o
   3   7   4      204.95      167.26     27.54 o
   4   7   4      118.39       90.87     18.87 o
   5   7   4      186.73      207.18     34.21 o
   6   7   4      200.55      180.63     32.51 o
   7   7   4       82.56       91.03     23.53 o
   8   7   4        9.18      -12.14     16.92 o
   9   7   4        0.30       -6.00     46.63 o
  10   7   4      197.17      216.97     56.98 o
  -8   8   4       11.20       38.51     31.84 o
  -7   8   4       10.25       15.10     23.11 o
  -6   8   4      236.33      291.25     61.30 o
  -5   8   4       11.26       43.91     30.75 o
  -4   8   4      210.24      288.33     39.49 o
  -3   8   4        3.95       15.68     13.67 o
  -2   8   4      249.44      259.84     33.72 o
  -1   8   4      105.35       91.04     21.76 o
   0   8   4      510.45      616.51     44.64 o
   1   8   4       35.59       29.29     14.09 o
   2   8   4      260.26      272.40     48.83 o
   3   8   4       28.47       20.42     11.30 o
   4   8   4      289.32      298.82     37.62 o
   5   8   4       61.11       53.48     23.83 o
   6   8   4      125.10      162.21     47.28 o
   7   8   4        9.57       -1.55     16.15 o
  -6   9   4        1.96       -4.36     24.17 o
  -5   9   4       43.25       66.86     23.65 o
  -4   9   4       11.33       36.39     17.38 o
  -3   9   4       39.23       65.44     37.16 o
  -2   9   4       19.24       18.01     30.29 o
  -1   9   4      245.29      278.68     38.83 o
   0   9   4        1.18       36.99     28.09 o
   1   9   4      237.89      245.67     54.57 o
   2   9   4       14.36        5.23     15.89 o
   3   9   4       22.60       22.41     13.26 o
   4   9   4      103.90       98.31     34.02 o
 -13   0   5       58.53       48.93     18.23 o
 -11   0   5      520.19      544.40     57.26 o
  -9   0   5       48.04        8.12     12.49 o
  -7   0   5       66.90       89.19     14.88 o
  -5   0   5     2995.79     3080.67     80.92 o
  -3   0   5     7591.69     8245.91    467.19 o
  -1   0   5      823.50      836.48     37.19 o
   1   0   5    12464.82    13660.87    186.81 o
   3   0   5    13512.91    14544.09    453.01 o
   5   0   5     4113.08     3853.29    131.84 o
   7   0   5     4861.88     4789.48    169.18 o
   9   0   5     4309.17     4023.02    131.55 o
  11   0   5       45.16       10.85     15.87 o
  13   0   5        0.78      -18.50     18.58 o
 -14   1   5       81.51      111.03     43.95 o
 -13   1   5      198.83      215.75     30.22 o
 -12   1   5      149.23      189.51     26.05 o
 -11   1   5      376.18      415.54     35.65 o
 -10   1   5      124.94      122.65     17.77 o
  -9   1   5      125.03      142.28     16.86 o
  -8   1   5      269.86      211.27     20.66 o
  -7   1   5     1858.69     1847.38     66.31 o
  -6   1   5      113.45       86.85     10.56 o
  -5   1   5     1438.06     1251.82     37.21 o
  -4   1   5     4282.78     4583.72     75.64 o
  -3   1   5     3469.11     3342.94     78.56 o
  -2   1   5     7603.29     7382.21     91.46 o
  -1   1   5     7467.44     7728.18    211.30 o
   0   1   5     1940.74     1942.11     51.69 o
   1   1   5     1808.59     2055.08     49.54 o
   2   1   5     5636.87     6009.98    101.67 o
   3   1   5     1955.38     2226.89     54.85 o
   4   1   5      563.07      496.71     26.38 o
   5   1   5      354.22      410.67     31.76 o
   6   1   5     2141.33     2120.26     75.26 o
   7   1   5       65.37       65.37      9.75 o
   8   1   5     1324.46     1299.76     57.22 o
   9   1   5      990.56     1032.96     53.23 o
  10   1   5       55.55       71.86     14.36 o
  11   1   5      151.53      161.23     27.17 o
  12   1   5        1.88        4.10     32.56 o
  13   1   5      140.87       97.70     39.79 o
  14   1   5       32.89       37.59     21.72 o
 -13   2   5        3.66       40.09     28.56 o
 -12   2   5      320.78      307.84     38.33 o
 -11   2   5        0.01       -4.25     15.51 o
 -10   2   5      279.65      275.26     32.83 o
  -9   2   5      139.43      137.74     22.36 o
  -8   2   5     3497.11     3138.86    117.06 o
  -7   2   5        0.01       15.13     11.49 o
  -6   2   5     4540.43     4319.39    139.18 o
  -5   2   5        5.38        9.09      9.41 o
  -4   2   5     5433.44     5063.76    185.29 o
  -3   2   5      950.83      942.32     26.32 o
  -2   2   5     3138.75     3004.94     43.66 o
  -1   2   5      318.48      349.75     13.89 o
   0   2   5        6.86       12.65      2.35 o
   1   2   5      137.02      151.68      7.71 o
   2   2   5       85.27       82.73      8.85 o
   3   2   5      278.19      371.57     14.32 o
   4   2   5        0.07        4.22      2.82 o
   5   2   5      812.78      786.84     57.81 o
   6   2   5      161.80      183.57     25.58 o
   7   2   5      187.00      203.79     27.70 o
   8   2   5     1397.49     1433.87     58.26 o
   9   2   5       48.55       48.49     12.98 o
  10   2   5      448.00      444.14     45.76 o
  11   2   5       25.01       26.01     18.42 o
  12   2   5      423.47      474.17     80.77 o
  13   2   5       11.34      -33.74     33.74 o
 -13   3   5       25.25       41.75     34.31 o
 -12   3   5       73.28       75.91     25.21 o
 -11   3   5      154.24      179.79     31.96 o
 -10   3   5      104.94      106.93     21.93 o
  -9   3   5      610.71      597.73     46.44 o
  -8   3   5       75.58       63.67     11.41 o
  -7   3   5      596.72      518.10     38.33 o
  -6   3   5      511.88      486.64     24.14 o
  -5   3   5      493.97      420.20     19.76 o
  -4   3   5        9.04        8.14      4.90 o
  -3   3   5     1046.18      980.93     45.16 o
  -2   3   5     1587.99     1596.85     40.65 o
  -1   3   5     5235.07     5296.16     57.57 o
   0   3   5     4751.21     4666.13     47.68 o
   1   3   5     1792.06     1845.11     37.22 o
   2   3   5     6147.36     6466.68     59.96 o
   3   3   5      968.13     1079.31     28.89 o
   4   3   5      679.69      669.03     36.67 o
   5   3   5        1.29        1.89      6.02 o
   6   3   5      660.01      667.64     36.87 o
   7   3   5      322.46      333.32     29.21 o
   8   3   5      213.47      242.87     26.27 o
   9   3   5      394.15      380.31     38.95 o
  10   3   5      292.81      371.29     41.91 o
  11   3   5      289.70      267.81     61.99 o
  12   3   5       31.87       20.27     25.98 o
 -13   4   5       90.51       89.56     38.67 o
 -12   4   5        0.00       24.86     20.63 o
 -11   4   5       86.10       80.13     18.40 o
 -10   4   5       23.22       54.05     20.98 o
  -9   4   5        1.29        5.53     11.83 o
  -8   4   5       49.04       50.32     18.27 o
  -7   4   5        3.58        3.90      8.08 o
  -6   4   5      208.62      203.92     23.15 o
  -5   4   5      157.38      117.40     16.50 o
  -4   4   5      152.74      125.57     15.89 o
  -3   4   5       32.51       23.92     10.31 o
  -2   4   5      243.14      284.48     27.73 o
  -1   4   5     8069.16     8162.58     77.52 o
   0   4   5     1190.66     1319.81     30.79 o
   1   4   5     1176.76     1067.06     36.96 o
   2   4   5     1141.05     1278.54     36.18 o
   3   4   5     6172.93     6248.59    113.29 o
   4   4   5      324.26      305.54     17.76 o
   5   4   5     2573.68     2652.65     69.87 o
   6   4   5       21.46       24.13      9.14 o
   7   4   5      894.14      932.67     46.19 o
   8   4   5      110.35      109.73     26.32 o
   9   4   5      264.69      262.89     40.77 o
  10   4   5        1.36       29.34     32.58 o
  11   4   5      151.37      188.41     59.68 o
 -11   5   5      143.89      138.23     25.87 o
 -10   5   5       94.28      125.79     24.78 o
  -9   5   5      745.50      806.42     56.68 o
  -8   5   5      238.39      258.93     31.61 o
  -7   5   5     1551.01     1482.09     65.55 o
  -6   5   5        0.55       20.98     11.08 o
  -5   5   5      927.52      879.25     43.99 o
  -4   5   5       17.14       10.18      6.16 o
  -3   5   5      374.86      378.12     29.35 o
  -2   5   5      508.13      451.68     20.99 o
  -1   5   5      586.14      632.39     22.45 o
   0   5   5     1718.29     1672.43     40.18 o
   1   5   5      133.26      144.19     13.70 o
   2   5   5     1841.25     1845.58     90.00 o
   3   5   5        1.03       10.97      8.49 o
   4   5   5      880.56      953.41     56.48 o
   5   5   5      107.13      124.81     22.80 o
   6   5   5      136.21      125.56     24.80 o
   7   5   5        5.54       11.90      9.77 o
   8   5   5       18.17       48.67     22.57 o
   9   5   5      182.52      162.01     32.51 o
  10   5   5      203.32      229.28     42.23 o
  11   5   5      178.60      184.25     62.87 o
 -11   6   5        9.67       68.09     44.01 o
 -10   6   5      375.05      436.51     55.70 o
  -9   6   5       88.60      148.70     34.23 o
  -8   6   5     1035.24     1130.72     80.89 o
  -7   6   5       23.53       29.96     11.93 o
  -6   6   5      603.11      655.44     41.19 o
  -5   6   5      169.45      179.29     21.41 o
  -4   6   5     1239.89     1286.77     86.99 o
  -3   6   5       10.68        5.83     15.12 o
  -2   6   5      668.82      661.01     46.20 o
  -1   6   5      682.59      677.82     28.56 o
   0   6   5      558.90      559.42     24.29 o
   1   6   5       10.86        4.18      7.38 o
   2   6   5       39.49       25.81     10.83 o
   3   6   5       22.44       20.94      8.64 o
   4   6   5       97.58       88.21     20.74 o
   5   6   5      155.62      168.18     29.35 o
   6   6   5       19.44       26.28     14.83 o
   7   6   5        9.53        3.58     13.40 o
   8   6   5       12.78        6.50     20.39 o
   9   6   5        0.86       14.78     26.62 o
  10   6   5      199.81      216.82     60.60 o
  11   6   5        1.05       28.26     28.78 o
  -9   7   5      177.31      254.11     65.20 o
  -8   7   5       55.78       82.46     39.31 o
  -7   7   5      123.31      142.11     43.14 o
  -6   7   5       21.59      -18.32     23.12 o
  -5   7   5      111.51      113.94     39.50 o
  -4   7   5      165.29      221.35     49.42 o
  -3   7   5      106.77      120.05     23.10 o
  -2   7   5       94.99      139.85     22.11 o
  -1   7   5      147.71      128.18     18.48 o
   0   7   5      328.38      396.19     31.76 o
   1   7   5      136.50      127.40     19.86 o
   2   7   5      429.33      401.94     39.18 o
   3   7   5       38.40       21.54     10.75 o
   4   7   5       85.33       57.06     23.93 o
   5   7   5        2.34      -19.30     21.46 o
   6   7   5      504.28      458.52     75.84 o
   7   7   5       25.22       28.89     25.96 o
   8   7   5      102.09       70.96     34.13 o
  -7   8   5        0.05       -8.88     24.69 o
  -6   8   5       74.17       75.87     37.01 o
  -5   8   5      151.10      161.23     44.69 o
  -4   8   5        0.06       -1.06     11.76 o
  -3   8   5       36.51       62.68     18.65 o
  -2   8   5      155.49      155.94     26.78 o
  -1   8   5       20.36       56.23     16.18 o
   0   8   5      122.28      167.03     31.06 o
   1   8   5      533.66      590.04     54.18 o
   2   8   5        1.91      -25.48     25.48 o
   3   8   5      242.85      223.97     47.31 o
   4   8   5       34.90       30.34     14.83 o
   5   8   5      193.24      179.36     47.24 o
   6   8   5        2.44       50.01     34.44 o
   7   8   5      386.98      519.48     90.28 o
  -5   9   5       48.42       58.28     22.13 o
  -4   9   5       32.88       55.09     19.50 o
  -3   9   5      101.92      146.39     32.56 o
  -2   9   5       94.92      100.48     24.14 o
  -1   9   5      171.06      270.38     58.72 o
   0   9   5      277.44      369.01     47.55 o
   1   9   5       60.39       97.14     26.53 o
   2   9   5      117.93      124.43     28.90 o
   3   9   5        0.25      -17.26     21.72 o
 -12   0   6      635.54      601.90     91.20 o
 -10   0   6     1299.93     1338.19     66.69 o
  -8   0   6      150.56      160.81     21.69 o
  -6   0   6     2067.46     2117.86     78.23 o
  -4   0   6     3520.43     3522.88    125.83 o
  -2   0   6      563.05      585.79     23.87 o
   0   0   6      760.81      815.03     35.02 o
   2   0   6     1247.40     1338.42     46.86 o
   4   0   6     7049.02     7560.29    181.05 o
   6   0   6     2613.15     2455.86    114.96 o
   8   0   6     2920.04     2813.95    140.39 o
  10   0   6      413.20      333.29     56.59 o
  12   0   6       25.38       36.28     20.11 o
  14   0   6      281.72      376.26     73.78 o
 -14   1   6       17.45      -19.33     20.57 o
 -13   1   6      147.87      151.37     24.97 o
 -12   1   6        6.02        7.29     12.62 o
 -11   1   6      507.44      492.44     37.10 o
 -10   1   6       69.99       63.87     13.29 o
  -9   1   6      984.73     1018.60     67.79 o
  -8   1   6      171.26      141.25     18.56 o
  -7   1   6     1868.28     1735.66     56.56 o
  -6   1   6      762.31      699.96     30.67 o
  -5   1   6     1048.89     1050.53     38.59 o
  -4   1   6     6976.43     6723.74    111.43 o
  -3   1   6       20.77       13.00      3.94 o
  -2   1   6     2113.95     1967.17     32.23 o
  -1   1   6       47.72       57.96      5.27 o
   0   1   6     2307.27     2263.37     50.57 o
   1   1   6      856.44      814.42     21.82 o
   2   1   6       81.08       69.37     10.64 o
   3   1   6    16323.30    18006.63    144.73 o
   4   1   6     4742.27     5036.61    103.19 o
   5   1   6     2483.17     2490.06    109.25 o
   6   1   6     1154.96     1288.04    104.48 o
   7   1   6     1097.72     1115.90     59.75 o
   8   1   6        3.71        6.22      7.86 o
   9   1   6       67.79      100.70     23.79 o
  10   1   6       17.92       -1.92     42.96 o
  11   1   6      140.49      141.95     25.23 o
  12   1   6       39.68        4.18     12.31 o
  13   1   6       73.37       45.01     45.36 o
 -13   2   6       40.99       42.27     27.24 o
 -12   2   6       18.38       56.05     23.28 o
 -11   2   6       23.07       12.56      9.99 o
 -10   2   6       49.42       63.74     17.40 o
  -9   2   6        7.96       -0.61     11.58 o
  -8   2   6       45.34       63.33     19.30 o
  -7   2   6     1932.66     1864.97     71.65 o
  -6   2   6        6.20       15.23      8.55 o
  -5   2   6     4554.43     4235.74    252.97 o
  -4   2   6      162.09      211.80     14.76 o
  -3   2   6    27467.09    26505.32    322.86 o
  -2   2   6       13.88        9.89      2.79 o
  -1   2   6     4819.35     4386.03     64.93 o
   0   2   6      118.23      159.92      7.56 o
   1   2   6     8083.28     8498.66    102.24 o
   2   2   6     2862.26     3386.19     83.22 o
   3   2   6     2284.98     2596.63     58.57 o
   4   2   6      109.12      109.49      9.96 o
   5   2   6     3322.59     3691.39    152.61 o
   6   2   6        1.63       -6.59      6.59 o
   7   2   6       14.97        6.95     23.80 o
   8   2   6      247.13      277.59     33.00 o
   9   2   6      135.74      151.56     26.25 o
  10   2   6       89.40      105.60     25.87 o
  11   2   6        3.19       -2.06     20.94 o
  12   2   6       60.93       74.82     37.32 o
  13   2   6       27.75      -43.26     43.26 o
 -13   3   6      123.41      183.12     53.81 o
 -12   3   6       15.15       23.96     14.13 o
 -11   3   6      514.90      563.70     49.55 o
 -10   3   6      130.37      131.22     23.58 o
  -9   3   6      291.67      314.59     35.23 o
  -8   3   6      423.72      435.11     40.09 o
  -7   3   6      617.58      642.96     31.46 o
  -6   3   6      989.24      969.91     35.87 o
  -5   3   6      849.25      789.73     42.03 o
  -4   3   6      645.50      565.03     24.89 o
  -3   3   6      212.72      201.60     11.55 o
  -2   3   6     1069.58      996.71     26.35 o
  -1   3   6     2153.13     2360.05     57.87 o
   0   3   6     2030.31     2022.52     36.46 o
   1   3   6      395.21      467.00     29.79 o
   2   3   6      358.42      366.63     13.76 o
   3   3   6        3.37        9.14      2.47 o
   4   3   6      279.93      267.90     19.04 o
   5   3   6      206.81      179.28     18.18 o
   6   3   6      505.26      559.55     34.42 o
   7   3   6     4693.82     4802.58    126.25 o
   8   3   6       19.18       27.21     15.69 o
   9   3   6      145.19      159.17     26.51 o
  10   3   6       61.05       55.74     18.22 o
  11   3   6      344.01      354.12     76.52 o
  12   3   6        0.53      -25.36     25.36 o
 -13   4   6        5.04       31.89     29.15 o
 -12   4   6      172.07      199.08     39.35 o
 -11   4   6        0.09        9.53     11.04 o
 -10   4   6      526.99      563.06     47.77 o
  -9   4   6        3.23      101.32     28.32 o
  -8   4   6      535.22      557.32     42.49 o
  -7   4   6      153.02      146.07     21.80 o
  -6   4   6      415.19      446.25     33.84 o
  -5   4   6      311.46      279.83     70.05 o
  -4   4   6       23.28       19.37      8.36 o
  -3   4   6      124.49      110.77     11.51 o
  -2   4   6       50.98       72.13      6.80 o
  -1   4   6     3733.11     3802.27     58.21 o
   0   4   6      199.43      220.65     10.03 o
   1   4   6      330.17      277.10     19.56 o
   2   4   6       95.64       90.11      7.61 o
   3   4   6      794.23      813.14     26.13 o
   4   4   6      236.38      214.27     17.27 o
   5   4   6      141.98      166.50     19.85 o
   6   4   6     2562.88     2660.45    108.16 o
   7   4   6      203.97      250.56     25.62 o
   8   4   6      440.08      481.00     35.56 o
   9   4   6        4.34       -2.84     25.15 o
  10   4   6      591.60      692.71     98.83 o
  11   4   6        0.56       69.43     43.78 o
 -11   5   6      108.51      136.36     26.10 o
 -10   5   6      170.47      230.83     32.68 o
  -9   5   6      526.10      587.14     48.83 o
  -8   5   6      257.30      251.50     31.03 o
  -7   5   6       40.18       64.72     15.41 o
  -6   5   6      192.01      201.01     23.02 o
  -5   5   6      448.33      431.81     39.13 o
  -4   5   6      530.24      520.60     39.71 o
  -3   5   6      281.31      259.07     25.39 o
  -2   5   6     1073.80      955.28     37.92 o
  -1   5   6      794.75      705.24     32.35 o
   0   5   6     1196.68     1191.07     33.12 o
   1   5   6      182.66      132.52     15.57 o
   2   5   6      695.27      743.48     49.69 o
   3   5   6      275.79      284.65     51.82 o
   4   5   6      758.88      740.06     49.53 o
   5   5   6      947.94      894.83     59.91 o
   6   5   6      230.80      240.31     33.54 o
   7   5   6      166.29      194.72     30.24 o
   8   5   6        6.27       -1.28     14.45 o
   9   5   6      293.30      288.69     43.82 o
  10   5   6       23.53        4.47     30.00 o
 -11   6   6       22.43       64.55     42.33 o
 -10   6   6        2.93       31.65     24.71 o
  -9   6   6      149.46      124.50     31.35 o
  -8   6   6        8.99       57.86     26.64 o
  -7   6   6      139.93      139.73     21.22 o
  -6   6   6      175.66      215.89     24.98 o
  -5   6   6      472.53      492.52     34.39 o
  -4   6   6        1.84       19.01     17.51 o
  -3   6   6     1216.23     1219.06     96.66 o
  -2   6   6       81.73      103.96     28.00 o
  -1   6   6     4052.68     4043.07    118.82 o
   0   6   6      107.25      123.57     14.53 o
   1   6   6      972.16      880.29     67.88 o
   2   6   6      203.58      221.20     26.51 o
   3   6   6      409.64      469.36     62.81 o
   4   6   6      103.36       77.59     16.91 o
   5   6   6       53.82       49.87     16.47 o
   6   6   6        0.30       19.10     10.16 o
   7   6   6      182.28      196.28     32.91 o
   8   6   6       10.19       -3.68     20.28 o
   9   6   6       44.60       32.45     27.74 o
  10   6   6       11.16       -2.37     19.56 o
  -8   7   6       75.17       70.27     31.11 o
  -7   7   6      176.45      195.76     47.96 o
  -6   7   6        1.29       35.68     23.11 o
  -5   7   6       12.63       41.95     25.91 o
  -4   7   6       45.33       73.97     32.67 o
  -3   7   6       23.67       -3.31     18.98 o
  -2   7   6      365.97      439.99     41.32 o
  -1   7   6       30.43        6.10      7.01 o
   0   7   6      250.39      289.32     28.13 o
   1   7   6        0.60        3.53      6.52 o
   2   7   6      412.79      385.34     38.64 o
   3   7   6      341.96      315.23     37.11 o
   4   7   6      374.54      339.54     40.63 o
   5   7   6      152.85      160.39     42.95 o
   6   7   6       11.28       28.94     29.77 o
   7   7   6      347.62      384.31     71.36 o
   8   7   6       91.80      153.70     59.08 o
  -7   8   6       28.39       19.17     21.34 o
  -6   8   6       39.21       38.86     26.76 o
  -5   8   6        0.65      -10.41     15.00 o
  -4   8   6        2.71        3.52      9.55 o
  -3   8   6       29.13       31.98     13.90 o
  -2   8   6      138.75      106.64     21.43 o
  -1   8   6       67.20       77.74     21.95 o
   0   8   6       30.14       26.89     16.08 o
   1   8   6       26.40       13.85     10.56 o
   2   8   6       48.57       49.84     24.50 o
   3   8   6        4.51        1.09     13.05 o
   4   8   6      161.06      151.67     27.51 o
   5   8   6       27.97       45.55     25.12 o
   6   8   6      340.36      397.20     72.04 o
   7   8   6       34.36       88.28     46.04 o
  -5   9   6       21.89       40.06     28.12 o
  -4   9   6       87.23      131.60     46.23 o
  -3   9   6        0.35        4.03     22.26 o
  -2   9   6      199.20      204.75     51.36 o
  -1   9   6        3.20      -31.53     31.53 o
   0   9   6      131.49      168.21     34.47 o
   1   9   6       97.16      125.29     28.50 o
   2   9   6      114.40      136.39     28.26 o
   3   9   6       32.42       35.90     26.94 o
 -13   0   7      619.48      595.65     63.92 o
 -11   0   7      246.34      250.88     38.90 o
  -9   0   7      362.32      383.99     33.58 o
  -7   0   7     4136.52     4190.25    128.06 o
  -5   0   7     5445.12     5355.82    169.10 o
  -3   0   7     2767.33     2989.12    194.68 o
  -1   0   7      164.96      154.73     11.59 o
   1   0   7     7678.19     8619.15    339.97 o
   3   0   7       18.88        9.93      6.89 o
   5   0   7     1567.59     1749.35     97.89 o
   7   0   7      930.89     1014.07     83.47 o
   9   0   7      483.86      480.52     64.14 o
  11   0   7      907.51     1026.69    104.51 o
  13   0   7      243.44      271.78     60.32 o
 -14   1   7       52.85       69.09     29.57 o
 -13   1   7       28.01       15.45     16.63 o
 -12   1   7      175.72      245.67     30.93 o
 -11   1   7        3.73      -12.76     13.57 o
 -10   1   7       87.92      122.69     17.94 o
  -9   1   7      979.62     1052.19     56.10 o
  -8   1   7      765.94      780.73     37.21 o
  -7   1   7      142.15      131.78     14.58 o
  -6   1   7     2228.34     2202.18     55.36 o
  -5   1   7     1096.33     1148.46     41.38 o
  -4   1   7     3899.37     4031.85    109.50 o
  -3   1   7     3405.86     3392.42     55.46 o
  -2   1   7     5007.38     4768.74     86.22 o
  -1   1   7       36.81       62.49      5.87 o
   0   1   7     1140.35     1121.03     24.36 o
   1   1   7     4926.98     4983.46     65.63 o
   2   1   7      133.76      130.23     10.03 o
   3   1   7     3712.58     3954.69     71.50 o
   4   1   7      964.18     1061.88     50.69 o
   5   1   7     3117.48     3158.43    128.93 o
   6   1   7       97.59       73.60     14.29 o
   7   1   7     1147.67     1193.38     63.13 o
   8   1   7       45.24       65.55     17.10 o
   9   1   7      392.39      417.23     43.11 o
  10   1   7      204.46      187.30     31.79 o
  11   1   7      111.25       94.21     28.46 o
  12   1   7      154.94      142.68     30.21 o
  13   1   7       15.54       -2.28     32.95 o
 -13   2   7       19.39        4.49     15.33 o
 -12   2   7      221.11      198.74     31.21 o
 -11   2   7        1.13       83.38     21.53 o
 -10   2   7      192.73      162.84     24.89 o
  -9   2   7        0.26       13.20     13.74 o
  -8   2   7      240.06      246.30     29.05 o
  -7   2   7      103.87       97.04     18.41 o
  -6   2   7      485.70      457.36     27.94 o
  -5   2   7      219.05      218.37     17.11 o
  -4   2   7      901.28      958.63     27.94 o
  -3   2   7     1299.42     1489.80     32.06 o
  -2   2   7     1623.05     1522.45     32.27 o
  -1   2   7        0.60        3.50      4.52 o
   0   2   7     1477.09     1195.45     43.59 o
   1   2   7       32.04       36.21      4.77 o
   2   2   7    16823.05    18271.61    155.16 o
   3   2   7      867.19      897.48     25.70 o
   4   2   7     5783.35     5655.97     97.95 o
   5   2   7      273.10      264.91     29.54 o
   6   2   7     1025.00     1045.44     73.63 o
   7   2   7      629.51      661.34     47.26 o
   8   2   7      547.68      607.38     47.75 o
   9   2   7      190.25      126.71     43.39 o
  10   2   7      549.65      586.20     52.30 o
  11   2   7        8.38       -0.19     14.23 o
  12   2   7      191.53      159.81     46.03 o
  13   2   7       11.00      -23.98     31.56 o
 -13   3   7      224.59      239.35     60.40 o
 -12   3   7       62.61       99.97     24.97 o
 -11   3   7       25.61       11.84     13.30 o
 -10   3   7       99.67       96.09     20.93 o
  -9   3   7      555.23      473.54     41.61 o
  -8   3   7     2069.47     2027.44    107.84 o
  -7   3   7      124.90       99.77     17.76 o
  -6   3   7     2555.60     2455.48     75.45 o
  -5   3   7      691.20      721.04     28.68 o
  -4   3   7      779.15      747.39     26.44 o
  -3   3   7      256.49      231.22     13.07 o
  -2   3   7      331.86      292.93     17.58 o
  -1   3   7      182.82      160.25     14.09 o
   0   3   7      495.78      458.81     17.12 o
   1   3   7     1705.52     1614.47     60.12 o
   2   3   7     3106.94     3076.01     51.08 o
   3   3   7      682.76      640.14     22.74 o
   4   3   7       24.44       20.29      7.39 o
   5   3   7     1174.72     1169.93     60.28 o
   6   3   7      579.83      588.40     28.79 o
   7   3   7      671.64      713.71     51.49 o
   8   3   7      781.52      764.55     54.44 o
   9   3   7      381.24      391.11     42.01 o
  10   3   7        4.11       -1.23      8.21 o
  11   3   7       35.27       33.11     21.45 o
  12   3   7      214.86      196.99     54.06 o
 -12   4   7       21.12        8.32     12.17 o
 -11   4   7      189.82      203.24     30.42 o
 -10   4   7       63.78       49.97     16.54 o
  -9   4   7     2172.00     2081.98    128.51 o
  -8   4   7        0.90       19.39     14.97 o
  -7   4   7      936.71      985.90     54.02 o
  -6   4   7        0.29       -5.38     12.43 o
  -5   4   7     1345.39     1324.68    158.58 o
  -4   4   7       43.94       41.20      5.63 o
  -3   4   7      257.30      229.21     15.89 o
  -2   4   7        1.97        8.03      3.97 o
  -1   4   7       47.57       40.42     10.74 o
   0   4   7       34.49       29.36      7.60 o
   1   4   7      533.41      445.71     21.44 o
   2   4   7      482.41      472.97     18.18 o
   3   4   7      444.83      408.03     16.66 o
   4   4   7      528.73      509.35     26.98 o
   5   4   7        0.54        1.27      6.53 o
   6   4   7       97.79      109.69     18.86 o
   7   4   7      237.51      286.86     33.12 o
   8   4   7      224.69      202.25     29.05 o
   9   4   7      319.94      298.15     66.75 o
  10   4   7       34.48       78.33     41.72 o
  11   4   7      625.26      658.12    102.07 o
 -12   5   7        3.62        4.66     16.79 o
 -11   5   7        0.68       -7.82     10.84 o
 -10   5   7      232.02      294.71     37.66 o
  -9   5   7       57.45       91.23     22.93 o
  -8   5   7      732.42      728.24     49.76 o
  -7   5   7        0.02       -4.76      6.71 o
  -6   5   7      528.23      571.27     39.58 o
  -5   5   7        9.21        5.20     16.25 o
  -4   5   7      454.07      447.35     37.27 o
  -3   5   7      547.02      511.16     36.78 o
  -2   5   7      623.37      613.03     27.60 o
  -1   5   7      409.95      391.20     17.07 o
   0   5   7      135.04      117.22      8.88 o
   1   5   7     1351.40     1233.11     71.52 o
   2   5   7      215.00      211.92     18.32 o
   3   5   7     1382.72     1356.58     78.57 o
   4   5   7        0.14       10.10     12.00 o
   5   5   7      835.35      806.51     56.27 o
   6   5   7      203.31      198.90     32.58 o
   7   5   7        4.44       15.25     16.09 o
   8   5   7        8.00       23.38     13.53 o
   9   5   7      201.94      227.53     61.63 o
  10   5   7      131.84      130.90     52.56 o
 -10   6   7       15.37       30.46     27.91 o
  -9   6   7       18.24       70.31     28.43 o
  -8   6   7      184.14      187.10     33.26 o
  -7   6   7       14.83       17.61     14.97 o
  -6   6   7       19.39       30.37     12.01 o
  -5   6   7      272.93      304.60     55.57 o
  -4   6   7        4.11      -11.71     17.15 o
  -3   6   7        0.06      -28.17     28.17 o
  -2   6   7     2524.62     2809.04     95.62 o
  -1   6   7      224.18      190.43     17.92 o
   0   6   7     2195.93     2133.70     97.62 o
   1   6   7      278.95      221.26     27.11 o
   2   6   7     1521.69     1462.00     71.59 o
   3   6   7       87.90       65.21     17.19 o
   4   6   7      443.79      456.57     41.77 o
   5   6   7       28.96       57.14     17.54 o
   6   6   7      350.15      343.26     42.70 o
   7   6   7       37.15       39.35     18.64 o
   8   6   7      494.82      530.45     58.77 o
   9   6   7        9.00       39.31     30.83 o
  -8   7   7      108.33       67.30     29.64 o
  -7   7   7       24.57      -21.12     22.67 o
  -6   7   7      369.98      427.95     73.13 o
  -5   7   7        1.08        6.82     17.96 o
  -4   7   7      192.65      252.77     50.39 o
  -3   7   7       10.04        0.23      9.71 o
  -2   7   7      480.76      577.70     46.53 o
  -1   7   7      465.79      491.51     36.53 o
   0   7   7      634.79      716.43     57.55 o
   1   7   7      647.26      626.72     47.94 o
   2   7   7        4.99        1.69      9.55 o
   3   7   7      406.30      391.63     41.29 o
   4   7   7      207.95      188.13     32.78 o
   5   7   7      123.00      115.90     36.84 o
   6   7   7       29.99       55.73     27.29 o
   7   7   7      108.52      131.64     49.74 o
   8   7   7       46.83       95.07     48.45 o
  -7   8   7      133.68      192.34     48.92 o
  -6   8   7        4.34      -22.76     22.76 o
  -5   8   7      281.36      362.84     67.57 o
  -4   8   7        0.17       39.14     20.38 o
  -3   8   7       84.76       99.45     22.23 o
  -2   8   7       97.34       74.45     19.35 o
  -1   8   7     1124.27     1348.04    124.40 o
   0   8   7      180.40      209.43     35.55 o
   1   8   7      139.22      115.80     25.58 o
   2   8   7        0.56      -27.31     27.34 o
   3   8   7       22.57       12.96     13.41 o
   4   8   7        2.11       11.30     12.64 o
   5   8   7       44.66       35.90     24.52 o
   6   8   7       27.55       18.95     26.35 o
   7   8   7       86.04       91.59     42.52 o
  -4   9   7      137.68      252.18     61.38 o
  -3   9   7       16.23       68.22     34.40 o
  -2   9   7       38.83       41.22     27.44 o
  -1   9   7      112.81       95.25     35.17 o
   0   9   7        5.76       -3.78     48.96 o
   1   9   7      155.04      152.47     32.92 o
   2   9   7       12.59      -10.71     13.51 o
 -12   0   8       43.53       23.70     19.98 o
 -10   0   8        1.40      -19.77     20.82 o
  -8   0   8     1350.62     1366.65     64.83 o
  -6   0   8     1382.91     1332.49     57.48 o
  -4   0   8    11987.38    12385.50    241.76 o
  -2   0   8     4121.62     3830.40    242.71 o
   0   0   8     7925.44     8188.99    200.86 o
   2   0   8    14903.78    16301.88    269.17 o
   4   0   8     2973.82     3136.96    126.09 o
   6   0   8     3249.28     3309.84    145.97 o
   8   0   8       49.33       42.84     21.48 o
  10   0   8      353.80      365.79     62.87 o
  12   0   8      552.07      639.49     91.54 o
 -14   1   8       23.26       86.52     40.11 o
 -13   1   8        9.69       -4.30     16.43 o
 -12   1   8      425.61      477.00     48.09 o
 -11   1   8       29.77       29.36     10.35 o
 -10   1   8      735.66      788.17     43.92 o
  -9   1   8       40.13       84.19     19.14 o
  -8   1   8     1195.27     1179.43     45.52 o
  -7   1   8      443.01      454.45     27.59 o
  -6   1   8       57.36       62.34      9.43 o
  -5   1   8     3408.57     3340.69     71.98 o
  -4   1   8        0.85        9.48      6.46 o
  -3   1   8     2984.53     2847.34     53.89 o
  -2   1   8      181.60      149.52     10.49 o
  -1   1   8     3134.30     2960.39     62.88 o
   0   1   8       45.48       50.30      6.88 o
   1   1   8      906.51      848.86     34.28 o
   2   1   8     2566.62     2675.32     72.65 o
   3   1   8     3019.84     3110.10     61.50 o
   4   1   8     1150.57     1151.60     55.04 o
   5   1   8      606.10      710.81     44.98 o
   6   1   8     3802.57     3709.00    108.93 o
   7   1   8        0.43       -2.62      8.33 o
   8   1   8      870.57      845.60     57.38 o
   9   1   8       41.36       44.54     15.65 o
  10   1   8      985.30      984.94     69.90 o
  11   1   8      146.80      148.47     27.97 o
  12   1   8       52.94       92.13     24.82 o
  13   1   8       16.18       -1.32     21.15 o
 -12   2   8        0.29       -6.92     16.80 o
 -11   2   8      941.37     1067.19     77.17 o
 -10   2   8        6.09       43.66     20.63 o
  -9   2   8      337.48      332.45     36.34 o
  -8   2   8       14.27       -5.87      9.36 o
  -7   2   8      611.79      579.09     33.82 o
  -6   2   8        2.07       16.90     12.18 o
  -5   2   8      486.26      467.27     24.56 o
  -4   2   8     1235.82     1293.32     32.92 o
  -3   2   8     1476.85     1400.66     30.37 o
  -2   2   8       13.45       21.14      3.84 o
  -1   2   8       90.12       96.37     10.58 o
   0   2   8      612.23      604.92     34.86 o
   1   2   8     2950.06     3048.48     69.20 o
   2   2   8      874.97     1104.74     46.43 o
   3   2   8     5268.22     5846.98    112.00 o
   4   2   8       85.79      104.88     18.38 o
   5   2   8     2147.44     2092.93    128.11 o
   6   2   8      100.33      121.39     28.38 o
   7   2   8      706.82      673.24     50.78 o
   8   2   8      512.94      497.92     44.19 o
   9   2   8      981.15      905.35     79.20 o
  10   2   8      155.47      175.64     30.52 o
  11   2   8      105.90      132.97     26.28 o
  12   2   8       88.81       73.55     31.32 o
 -12   3   8      181.39      169.31     28.82 o
 -11   3   8       15.22        7.52     11.46 o
 -10   3   8       81.76      101.96     24.68 o
  -9   3   8       66.82       55.14     14.99 o
  -8   3   8        4.49        6.08     10.30 o
  -7   3   8     1096.95     1050.78     56.91 o
  -6   3   8      146.46      128.81     16.36 o
  -5   3   8      624.07      625.62     29.68 o
  -4   3   8      645.25      679.59     26.38 o
  -3   3   8     1078.71     1057.72     38.88 o
  -2   3   8       67.51       75.51     10.50 o
  -1   3   8     8492.91     8645.48    127.96 o
   0   3   8       78.29       79.41     12.52 o
   1   3   8      411.66      368.84     18.33 o
   2   3   8     1306.46     1250.83     47.83 o
   3   3   8      226.40      214.63     15.89 o
   4   3   8      515.65      484.05     42.60 o
   5   3   8      519.72      497.33     39.46 o
   6   3   8     1326.62     1350.51     56.55 o
   7   3   8        3.08        3.94      9.47 o
   8   3   8     1023.05     1007.12     64.28 o
   9   3   8       42.04       28.66     18.47 o
  10   3   8      143.86      170.55     29.67 o
  11   3   8        2.99      -37.59     37.59 o
  12   3   8      200.67      230.04     63.30 o
 -12   4   8       13.85        4.61     14.06 o
 -11   4   8       17.61       19.28     13.53 o
 -10   4   8      106.41       73.25     16.98 o
  -9   4   8       49.21       54.01     20.13 o
  -8   4   8     1129.75     1068.97     60.69 o
  -7   4   8        0.24       10.80     10.14 o
  -6   4   8      816.70      757.24     56.77 o
  -5   4   8       19.77       19.63      4.81 o
  -4   4   8     1356.94     1172.93     36.58 o
  -3   4   8        1.03       -0.46      2.56 o
  -2   4   8     3059.47     2888.80     58.04 o
  -1   4   8       45.69       54.00      7.40 o
   0   4   8     2530.14     2327.30     77.43 o
   1   4   8       20.92       10.63      7.33 o
   2   4   8      235.02      211.20     14.85 o
   3   4   8        1.15        5.65      3.11 o
   4   4   8     2999.64     2905.31     95.10 o
   5   4   8       46.12       43.69     11.75 o
   6   4   8      621.34      692.62     71.52 o
   7   4   8      130.79      120.98     62.11 o
   8   4   8       59.42       63.09     19.53 o
   9   4   8       21.73       -6.55     20.96 o
  10   4   8        0.67       -9.59     17.48 o
  11   4   8       26.08       79.16     46.16 o
 -12   5   8       62.65       60.09     33.40 o
 -11   5   8       10.93       38.51     19.02 o
 -10   5   8      180.70      189.09     29.57 o
  -9   5   8      310.69      280.08     34.43 o
  -8   5   8      399.55      393.98     37.85 o
  -7   5   8      178.78      177.66     23.19 o
  -6   5   8       24.58       16.02      9.99 o
  -5   5   8       64.13       63.74     15.16 o
  -4   5   8      110.25       80.38     14.19 o
  -3   5   8     1510.94     1503.06     84.02 o
  -2   5   8        2.12       13.13      7.92 o
  -1   5   8     2280.37     2384.25     50.26 o
   0   5   8      146.29      142.31     10.48 o
   1   5   8      548.07      440.67     37.11 o
   2   5   8      332.72      305.16     26.08 o
   3   5   8       73.54       55.14     12.76 o
   4   5   8        6.14       16.98     13.52 o
   5   5   8        2.74        8.86      8.13 o
   6   5   8      864.42      787.42     92.88 o
   7   5   8       97.08       86.70     34.00 o
   8   5   8      172.72      134.95     42.67 o
   9   5   8       26.93       -9.98     22.17 o
  10   5   8      220.92      233.75     63.93 o
  -9   6   8      357.71      397.47     73.04 o
  -8   6   8        3.31       -2.50     13.45 o
  -7   6   8      585.68      588.25     55.56 o
  -6   6   8       36.61       50.75     16.93 o
  -5   6   8       58.28       59.69     32.71 o
  -4   6   8       14.58      -22.78     26.10 o
  -3   6   8       13.98       -8.87     22.89 o
  -2   6   8      212.49      225.58     28.79 o
  -1   6   8      624.87      609.52     30.45 o
   0   6   8       13.17       11.07     18.27 o
   1   6   8      129.78       88.40     17.67 o
   2   6   8        0.05       -6.79      8.73 o
   3   6   8      133.39      123.14     22.89 o
   4   6   8        1.57        2.71     10.82 o
   5   6   8      594.65      517.32     71.80 o
   6   6   8       26.39       29.05     16.52 o
   7   6   8      860.05      770.69    100.30 o
   8   6   8       34.06       11.80     22.24 o
   9   6   8      189.25      214.93     57.50 o
  -8   7   8        9.56      -14.66     31.87 o
  -7   7   8       37.17       29.83     16.60 o
  -6   7   8       83.22      105.83     40.05 o
  -5   7   8      272.35      265.58     56.45 o
  -4   7   8        8.50       23.96     25.11 o
  -3   7   8      352.75      406.37     40.78 o
  -2   7   8       40.28       21.23     22.32 o
  -1   7   8      580.36      784.55     50.20 o
   0   7   8       94.59       70.98     19.96 o
   1   7   8      625.65      620.82     76.66 o
   2   7   8       49.06       19.24      9.27 o
   3   7   8       50.76       50.74     14.42 o
   4   7   8      129.70      112.40     56.45 o
   5   7   8       11.14       18.18     15.74 o
   6   7   8       48.83       58.93     26.55 o
   7   7   8      108.91       52.79     36.55 o
   8   7   8      284.58      345.76     77.70 o
  -6   8   8       86.62       98.63     32.69 o
  -5   8   8        1.68       42.23     33.41 o
  -4   8   8      378.05      511.77     84.74 o
  -3   8   8        2.53      -25.24     25.24 o
  -2   8   8      567.27      651.73     83.55 o
  -1   8   8        9.08      -11.55     14.72 o
   0   8   8      700.31      928.84     74.32 o
   1   8   8        2.76      -14.93     14.93 o
   2   8   8      156.96      133.78     42.47 o
   3   8   8        5.51       -8.47     12.21 o
   4   8   8        1.97        9.95     15.15 o
   5   8   8        0.05        4.94     13.16 o
   6   8   8       59.36       20.44     16.97 o
   7   8   8       32.18       29.59     27.77 o
  -4   9   8       78.73       88.73     42.68 o
  -3   9   8      132.20      183.94     51.91 o
  -2   9   8       10.83       38.32     20.69 o
  -1   9   8        4.32       41.75     29.76 o
   0   9   8       44.31       73.85     34.19 o
   1   9   8       16.86       -5.61     17.01 o
   2   9   8       70.82       65.56     35.07 o
 -13   0   9      377.73      427.71     77.90 o
 -11   0   9       18.74       29.88     14.49 o
  -9   0   9      150.35      158.17     23.10 o
  -7   0   9      518.26      527.47     39.65 o
  -5   0   9      281.22      215.26     34.52 o
  -3   0   9     6640.69     6714.05    165.63 o
  -1   0   9      235.73      282.92     19.54 o
   1   0   9     7818.94     8511.08    105.70 o
   3   0   9     8074.21     8657.46    209.18 o
   5   0   9     8345.00     8765.13    229.16 o
   7   0   9      126.26      126.63     29.69 o
   9   0   9      221.40      301.95     53.29 o
  11   0   9      359.35      335.76     65.54 o
  13   0   9      115.94      101.38     42.86 o
 -12   1   9       67.47       61.93     20.98 o
 -11   1   9      302.92      333.61     28.37 o
 -10   1   9       84.31       94.11     16.71 o
  -9   1   9     1902.96     2005.69     58.01 o
  -8   1   9        0.95        1.14     11.90 o
  -7   1   9     1335.90     1341.90     47.13 o
  -6   1   9      311.07      300.83     24.02 o
  -5   1   9     1206.21     1162.25     49.37 o
  -4   1   9     1826.79     1823.59     48.07 o
  -3   1   9      507.46      436.23     21.23 o
  -2   1   9      124.89       97.04      8.92 o
  -1   1   9      179.14      151.83      9.67 o
   0   1   9     4883.21     4730.17    121.55 o
   1   1   9     2068.52     2046.59     47.34 o
   2   1   9     7808.24     8332.34    111.09 o
   3   1   9        0.57        8.85      7.24 o
   4   1   9     4007.03     4126.39    166.95 o
   5   1   9       68.63       44.86     12.67 o
   6   1   9      168.87      192.73     27.82 o
   7   1   9     1428.46     1388.08     71.59 o
   8   1   9       48.66       54.15     15.63 o
   9   1   9       47.16       74.22     22.35 o
  10   1   9       53.53       84.09     23.68 o
  11   1   9      159.36      169.19     33.44 o
  12   1   9        0.21       -3.30     13.99 o
  13   1   9      166.45      191.31     37.59 o
 -12   2   9       89.30       90.06     22.24 o
 -11   2   9       21.86       36.70     19.44 o
 -10   2   9      950.53      951.90     62.38 o
  -9   2   9      274.21      250.99     32.45 o
  -8   2   9      788.72      756.07     41.84 o
  -7   2   9       79.50       54.93     10.21 o
  -6   2   9     5487.53     5357.50    111.39 o
  -5   2   9       30.64       31.14     11.48 o
  -4   2   9     5458.37     5345.70     69.25 o
  -3   2   9      438.61      434.32     17.35 o
  -2   2   9     1011.13      936.23     31.23 o
  -1   2   9       34.07       28.58      5.28 o
   0   2   9      277.87      176.45     37.84 o
   1   2   9     1691.69     1812.19     52.31 o
   2   2   9        2.62        6.27      4.73 o
   3   2   9      123.35      135.09     15.56 o
   4   2   9      912.80      963.16     62.16 o
   5   2   9        0.03        0.79      6.42 o
   6   2   9     1221.21     1262.23     66.13 o
   7   2   9      615.21      605.47     48.36 o
   8   2   9      455.85      412.01     41.95 o
   9   2   9        8.33       16.73     13.98 o
  10   2   9      477.67      470.82     48.57 o
  11   2   9       47.94       36.49     16.75 o
  12   2   9      108.90      108.59     27.43 o
 -12   3   9        2.40       17.07     19.31 o
 -11   3   9      133.02      131.15     23.90 o
 -10   3   9      208.76      215.76     30.82 o
  -9   3   9      132.28      166.68     32.89 o
  -8   3   9       35.49       49.80     15.48 o
  -7   3   9      660.81      635.58     45.12 o
  -6   3   9       79.90       82.19     13.99 o
  -5   3   9     1712.46     1744.01     48.50 o
  -4   3   9     1339.79     1204.83     42.39 o
  -3   3   9      679.60      718.45     40.40 o
  -2   3   9     2253.22     2111.58     70.21 o
  -1   3   9        5.78       10.60      9.94 o
   0   3   9     3065.13     2801.67     82.59 o
   1   3   9      810.44      691.55     47.25 o
   2   3   9      388.12      383.36     39.49 o
   3   3   9       45.90       45.13      6.36 o
   4   3   9     2466.03     2650.75     90.41 o
   5   3   9        1.40       13.76     16.42 o
   6   3   9      986.08     1205.43     84.02 o
   7   3   9       46.67       25.18     11.88 o
   8   3   9       29.96       48.57     16.53 o
   9   3   9      172.10      208.31     30.95 o
  10   3   9      170.16      138.13     25.77 o
  11   3   9      195.72      219.17     58.37 o
 -12   4   9        2.57       34.96     34.75 o
 -11   4   9       41.48       53.93     19.75 o
 -10   4   9        5.32        6.90     14.23 o
  -9   4   9       14.35        4.78     12.87 o
  -8   4   9       42.41       11.76     11.45 o
  -7   4   9       15.36      -12.02     12.02 o
  -6   4   9       85.59       72.37     29.21 o
  -5   4   9       42.03       36.39     13.38 o
  -4   4   9       55.04       59.04      8.94 o
  -3   4   9     1116.00     1118.81     45.23 o
  -2   4   9      187.61      202.96     15.69 o
  -1   4   9     1397.42     1392.44     48.57 o
   0   4   9      164.89      167.59     21.37 o
   1   4   9     1478.52     1393.69     63.61 o
   2   4   9       92.88       70.50      9.93 o
   3   4   9     1590.97     1693.05     53.04 o
   4   4   9       40.62       38.48     13.09 o
   5   4   9     1237.88     1405.27    187.13 o
   6   4   9       10.25       29.72     13.96 o
   7   4   9     1723.88     1868.27    195.55 o
   8   4   9        0.51      -15.13     15.13 o
   9   4   9      482.10      446.40     76.31 o
  10   4   9       15.55        6.47     14.72 o
  11   4   9      281.65      333.31     73.35 o
 -12   5   9       15.73       16.39     23.64 o
 -11   5   9       77.59       80.67     27.71 o
 -10   5   9        3.31        4.29     11.39 o
  -9   5   9      119.63      159.86     26.39 o
  -8   5   9       31.14       13.27      9.20 o
  -7   5   9      311.71      334.68     32.72 o
  -6   5   9        6.49       -8.45     27.04 o
  -5   5   9      209.36      251.86     46.80 o
  -4   5   9       18.89       -4.58      9.13 o
  -3   5   9      456.35      426.92     36.97 o
  -2   5   9     2363.66     2280.62     68.66 o
  -1   5   9      427.37      416.30     19.38 o
   0   5   9     2809.64     2742.16     69.59 o
   1   5   9     1007.83      883.06     54.26 o
   2   5   9      338.63      278.72     64.95 o
   3   5   9      248.89      232.07     42.58 o
   4   5   9      366.63      361.04     56.67 o
   5   5   9       54.27       54.21     26.65 o
   6   5   9      171.44      161.09     41.94 o
   7   5   9      486.01      344.31     66.24 o
   8   5   9       63.84        6.74     20.70 o
   9   5   9       31.66       -5.08     30.07 o
  10   5   9       18.64       20.19     18.84 o
  -9   6   9       23.33       33.64     23.25 o
  -8   6   9      515.58      591.03     57.96 o
  -7   6   9       14.63       17.89     12.89 o
  -6   6   9      487.81      551.56     51.59 o
  -5   6   9        0.96       14.03     22.27 o
  -4   6   9      263.69      257.41     49.70 o
  -3   6   9      105.32       97.76     27.12 o
  -2   6   9      219.65      231.76     26.65 o
  -1   6   9      968.22     1022.82     49.51 o
   0   6   9      900.95      865.77     55.31 o
   1   6   9        7.39       -2.81      8.53 o
   2   6   9      144.45      127.92     21.55 o
   3   6   9      267.01      227.12     30.13 o
   4   6   9        2.38       -0.88     17.10 o
   5   6   9       57.10       44.97     19.06 o
   6   6   9      714.63      622.65     83.48 o
   7   6   9       59.30       77.40     40.22 o
   8   6   9      266.03      208.63     55.78 o
   9   6   9        3.49      -22.93     22.93 o
  -7   7   9      137.34      134.40     46.44 o
  -6   7   9       14.87       28.82     23.80 o
  -5   7   9       59.09      147.89     48.05 o
  -4   7   9       97.57      133.20     41.75 o
  -3   7   9       53.96       47.22     15.74 o
  -2   7   9      121.33      110.57     33.47 o
  -1   7   9        7.04        4.17     10.49 o
   0   7   9      307.71      308.42     39.18 o
   1   7   9       37.68       30.78     12.75 o
   2   7   9      427.21      390.89     41.14 o
   3   7   9       61.05       66.24     18.29 o
   4   7   9      347.87      299.33     40.00 o
   5   7   9        3.14        2.53     20.13 o
   6   7   9      103.20       94.86     35.75 o
   7   7   9       63.58       34.39     20.66 o
   8   7   9      193.88      214.95     59.54 o
  -6   8   9       18.85       -6.85     20.30 o
  -5   8   9       27.13       38.67     31.05 o
  -4   8   9       64.23       98.09     40.54 o
  -3   8   9      208.76      182.44     48.76 o
  -2   8   9      159.76      163.60     47.06 o
  -1   8   9      610.96      608.84     87.85 o
   0   8   9       17.40        6.90     26.11 o
   1   8   9      150.82      150.12     28.37 o
   2   8   9        1.39      -10.69     13.82 o
   3   8   9      229.95      275.93     54.07 o
   4   8   9       36.22       31.92     23.15 o
   5   8   9      136.10      159.13     29.50 o
   6   8   9        9.25      -14.74     24.40 o
  -3   9   9      162.31      253.94     60.90 o
  -2   9   9        6.48      -13.91     20.26 o
  -1   9   9        0.65       27.15     27.89 o
   0   9   9        1.00      -24.83     27.97 o
   1   9   9        5.56      -14.60     27.02 o
   2   9   9      194.43      278.76     64.03 o
 -12   0  10      657.65      649.88     69.18 o
 -10   0  10      678.07      726.82     50.94 o
  -8   0  10      250.71      270.27     30.29 o
  -6   0  10       22.03       35.40     62.18 o
  -4   0  10     2396.06     2536.60    113.91 o
  -2   0  10     1073.55     1318.53    113.83 o
   0   0  10      765.97     1047.83     72.68 o
   2   0  10     9744.17    10766.47    236.75 o
   4   0  10     2705.15     2661.51    126.36 o
   6   0  10      228.78      196.31     25.01 o
   8   0  10      281.25      306.88     51.16 o
  10   0  10     1627.25     1753.53    136.66 o
  12   0  10      771.47      920.12    113.84 o
 -12   1  10       46.30       52.41     18.60 o
 -11   1  10      154.16      166.79     19.96 o
 -10   1  10      200.19      191.91     21.80 o
  -9   1  10      255.38      295.18     25.25 o
  -8   1  10     1169.95     1234.15     48.80 o
  -7   1  10      138.29      143.79     16.02 o
  -6   1  10     2087.73     2104.55     81.35 o
  -5   1  10      494.92      538.20     34.56 o
  -4   1  10      233.35      214.89     21.55 o
  -3   1  10      279.22      292.73     21.87 o
  -2   1  10     1564.96     1447.48     39.65 o
  -1   1  10      313.91      384.36     14.14 o
   0   1  10      147.93      118.18     15.40 o
   1   1  10     2167.18     1956.84     63.56 o
   2   1  10     2044.90     2068.35     59.45 o
   3   1  10     2216.41     2226.28     59.49 o
   4   1  10      192.54      173.95     16.16 o
   5   1  10     2308.15     2343.72     88.07 o
   6   1  10       29.11       14.60      9.97 o
   7   1  10      576.91      585.50     47.62 o
   8   1  10      236.09      229.18     30.96 o
   9   1  10     1096.74     1137.56     75.42 o
  10   1  10       69.71       79.25     22.32 o
  11   1  10      269.75      329.40     45.78 o
  12   1  10       18.13       34.05     20.90 o
  13   1  10       86.57      141.80     46.22 o
 -12   2  10       12.87       33.33     15.22 o
 -11   2  10        4.42       16.66     13.68 o
 -10   2  10      204.53      192.98     31.25 o
  -9   2  10      360.40      354.83     38.34 o
  -8   2  10        2.32       -7.10      7.19 o
  -7   2  10     1029.70     1073.10     47.49 o
  -6   2  10      108.87       96.32     13.98 o
  -5   2  10     4447.82     4426.73    104.17 o
  -4   2  10       56.77       78.44     10.28 o
  -3   2  10     5114.37     5171.95     86.76 o
  -2   2  10      131.96      120.49     10.37 o
  -1   2  10     4448.91     4282.50    107.99 o
   0   2  10      287.13      273.99     20.23 o
   1   2  10     8981.78     9022.06    216.72 o
   2   2  10      781.36      911.77     35.67 o
   3   2  10     1976.69     2070.13     58.48 o
   4   2  10        7.18       23.16     12.47 o
   5   2  10      583.91      611.33     47.04 o
   6   2  10       16.89       40.62     17.54 o
   7   2  10      181.76      186.52     27.57 o
   8   2  10       39.57       45.98     17.09 o
   9   2  10       20.56        4.47      9.27 o
  10   2  10        5.31        5.67     27.62 o
  11   2  10      339.19      398.29     48.47 o
  12   2  10        1.68       26.53     15.61 o
 -12   3  10        2.46       -8.48     17.43 o
 -11   3  10       70.96       61.14     19.41 o
 -10   3  10       66.76       94.77     24.95 o
  -9   3  10     2066.11     1987.56     94.70 o
  -8   3  10      458.90      452.80     41.11 o
  -7   3  10       84.34       64.03     12.77 o
  -6   3  10      582.16      567.51     51.31 o
  -5   3  10        8.09        8.92      5.19 o
  -4   3  10     1427.73     1402.83     39.49 o
  -3   3  10       63.16       86.39     15.47 o
  -2   3  10      627.39      644.45     46.90 o
  -1   3  10      222.48      209.56     12.48 o
   0   3  10      119.24      104.63     21.06 o
   1   3  10     1273.67     1006.98     81.28 o
   2   3  10      473.75      455.90     39.40 o
   3   3  10     1545.24     1567.04     39.59 o
   4   3  10      403.49      471.49     40.97 o
   5   3  10     3024.55     3297.34    251.03 o
   6   3  10      775.06      786.23     56.64 o
   7   3  10       86.25      133.93     25.75 o
   8   3  10       74.42       88.21     22.26 o
   9   3  10      586.61      585.23     54.07 o
  10   3  10        9.77       15.31     22.69 o
  11   3  10      139.75       99.40     41.10 o
 -12   4  10      236.59      270.82     64.68 o
 -11   4  10        0.17       15.86     16.83 o
 -10   4  10      313.39      371.56     41.27 o
  -9   4  10       47.62       39.98     14.96 o
  -8   4  10      680.08      628.06     47.89 o
  -7   4  10        2.76       -7.63      7.63 o
  -6   4  10       13.00       15.83     10.88 o
  -5   4  10       10.46       16.56     11.38 o
  -4   4  10      446.92      448.23     27.81 o
  -3   4  10       29.64       29.92      6.61 o
  -2   4  10       19.51       13.85     10.72 o
  -1   4  10        4.30        6.99      4.81 o
   0   4  10      518.05      461.45     37.36 o
   1   4  10       96.43       80.15     16.09 o
   2   4  10      168.43      156.72     14.84 o
   3   4  10      140.73      130.85     21.80 o
   4   4  10      690.94      733.15     99.47 o
   5   4  10        1.55        2.23      9.30 o
   6   4  10     1500.27     1615.39    194.14 o
   7   4  10        0.73       34.29     19.45 o
   8   4  10     1196.08     1213.71    153.83 o
   9   4  10        0.34       11.69     19.26 o
  10   4  10      202.23      170.94     51.55 o
 -11   5  10       81.75      107.92     31.05 o
 -10   5  10       21.83       19.63     10.07 o
  -9   5  10       21.24       25.62     11.21 o
  -8   5  10      146.48      159.16     24.03 o
  -7   5  10      370.63      337.40     32.84 o
  -6   5  10      426.16      456.46     60.63 o
  -5   5  10      152.95      137.86     39.55 o
  -4   5  10      225.91      259.29     31.71 o
  -3   5  10       79.87       56.12     13.55 o
  -2   5  10     1743.50     1811.38     84.73 o
  -1   5  10      131.27      116.60     11.75 o
   0   5  10     2012.62     1959.56     81.22 o
   1   5  10     1004.02      907.64     56.17 o
   2   5  10      647.75      549.86     62.58 o
   3   5  10      287.04      263.76     47.54 o
   4   5  10       78.28       80.63     30.34 o
   5   5  10      340.96      318.48     56.31 o
   6   5  10        8.79       -4.17     12.91 o
   7   5  10      832.07      760.73     96.13 o
   8   5  10       19.16        0.35     24.90 o
   9   5  10       24.63       13.03     20.06 o
  -8   6  10        6.71        0.26     17.56 o
  -7   6  10      244.95      254.95     36.86 o
  -6   6  10       13.26       43.41     24.96 o
  -5   6  10      680.79      878.15    101.69 o
  -4   6  10       32.26       21.46     22.48 o
  -3   6  10      571.55      638.83     79.74 o
  -2   6  10      103.05       90.19     15.38 o
  -1   6  10     2619.13     3021.10    111.94 o
   0   6  10      289.79      309.08     35.30 o
   1   6  10      904.21      792.41     54.80 o
   2   6  10       94.21       54.93     14.16 o
   3   6  10      428.31      373.37     39.66 o
   4   6  10      447.08      405.82     62.73 o
   5   6  10       57.04       51.66     28.55 o
   6   6  10        4.30       -4.57     13.96 o
   7   6  10       11.31       -8.54     20.44 o
   8   6  10        1.18       20.51     27.92 o
  -7   7  10       83.79       68.55     26.85 o
  -6   7  10      298.52      362.97     71.87 o
  -5   7  10      262.87      306.59     63.67 o
  -4   7  10      269.50      338.90     66.43 o
  -3   7  10       10.86       17.62     20.51 o
  -2   7  10       61.05       41.06     27.73 o
  -1   7  10       30.82       10.35     12.04 o
   0   7  10       84.45       61.63     17.83 o
   1   7  10      223.03      173.07     40.02 o
   2   7  10       48.51       29.52     15.12 o
   3   7  10      152.27      134.28     24.53 o
   4   7  10        2.99        8.55     21.36 o
   5   7  10      108.31      113.09     30.69 o
   6   7  10       89.54       69.26     30.12 o
   7   7  10      108.51      113.22     38.99 o
  -5   8  10        1.43       28.06     27.03 o
  -4   8  10        3.19       17.47     27.19 o
  -3   8  10       78.93       77.12     32.67 o
  -2   8  10      180.15      162.15     46.92 o
  -1   8  10        0.16       -5.77     21.38 o
   0   8  10       81.20       73.57     20.73 o
   1   8  10       11.06       -1.72      9.54 o
   2   8  10      101.19       78.60     32.77 o
   3   8  10       26.58       37.84     23.30 o
   4   8  10       98.15       91.87     33.39 o
   5   8  10        3.79       -5.27     20.11 o
   6   8  10       61.72      103.09     40.62 o
  -1   9  10        1.13      -10.03     32.48 o
   0   9  10       46.22       99.05     39.59 o
   1   9  10        4.76       14.13     18.97 o
   2   9  10       41.14       95.40     42.98 o
 -13   0  11       27.42       -2.73     22.53 o
 -11   0  11     1351.34     1479.09     78.07 o
  -9   0  11     1141.11     1236.28     67.22 o
  -7   0  11     2263.10     2306.82    112.21 o
  -5   0  11     2100.23     2038.71    112.03 o
  -3   0  11     1376.37     1263.63     75.97 o
  -1   0  11      176.94      169.74     17.16 o
   1   0  11     4363.42     4392.76    153.67 o
   3   0  11       10.64       10.71     14.35 o
   5   0  11       96.31       73.43     20.39 o
   7   0  11      155.14      117.03     26.79 o
   9   0  11     1995.37     2002.55    143.69 o
  11   0  11      462.98      465.08     77.82 o
  13   0  11      403.21      626.87     97.51 o
 -12   1  11       45.62       10.33     10.52 o
 -11   1  11       35.66       13.39      9.19 o
 -10   1  11      166.97      150.78     27.10 o
  -9   1  11      169.68      124.42     17.78 o
  -8   1  11      576.16      584.53     34.11 o
  -7   1  11       98.43       73.01     11.33 o
  -6   1  11     2203.81     2211.21     74.63 o
  -5   1  11      314.66      277.47     32.91 o
  -4   1  11     1704.43     1691.97     58.17 o
  -3   1  11      536.21      506.06     30.11 o
  -2   1  11      249.12      208.21     15.93 o
  -1   1  11     5211.75     4874.96     58.16 o
   0   1  11     2233.29     2313.74     52.46 o
   1   1  11      960.62      980.31     34.37 o
   2   1  11      268.86      305.26     24.38 o
   3   1  11     1050.10     1017.50     42.82 o
   4   1  11        4.12        9.72     13.37 o
   5   1  11     1369.55     1454.81     73.11 o
   6   1  11      547.95      618.13     49.02 o
   7   1  11       24.53       28.52     19.12 o
   8   1  11      252.07      237.38     32.48 o
   9   1  11      258.54      261.06     37.90 o
  10   1  11      391.95      401.46     47.85 o
  11   1  11       81.28      105.68     25.37 o
  12   1  11      228.21      319.24     47.31 o
  13   1  11        4.24        0.95     15.83 o
 -12   2  11       39.16       66.14     21.64 o
 -11   2  11       12.64       35.77     16.57 o
 -10   2  11       77.06       80.38     21.54 o
  -9   2  11       31.84       44.19     14.46 o
  -8   2  11        8.41        0.17      7.83 o
  -7   2  11      120.22       90.07     17.33 o
  -6   2  11      278.74      273.94     22.44 o
  -5   2  11      429.22      414.38     36.20 o
  -4   2  11      568.35      557.83     36.22 o
  -3   2  11      149.55      117.41     13.95 o
  -2   2  11     1979.21     1994.84     45.35 o
  -1   2  11      581.77      552.43     50.84 o
   0   2  11     5973.77     6166.25    103.66 o
   1   2  11      466.32      545.30     36.36 o
   2   2  11     5464.53     5788.35    127.82 o
   3   2  11       83.07       83.55     18.60 o
   4   2  11     4276.95     4536.84    124.49 o
   5   2  11      171.43      168.34     26.11 o
   6   2  11     2481.79     2590.47    101.48 o
   7   2  11      417.78      434.13     43.72 o
   8   2  11      288.44      307.69     39.09 o
   9   2  11        8.41       -1.68     19.67 o
  10   2  11       83.96      101.37     24.44 o
  11   2  11       15.97       55.13     25.14 o
  12   2  11        1.10      -14.04     14.04 o
 -12   3  11       75.11      112.64     46.91 o
 -11   3  11       36.85       32.40     15.42 o
 -10   3  11      811.11      829.59     62.30 o
  -9   3  11        0.11       20.53     16.49 o
  -8   3  11      600.36      567.29     47.28 o
  -7   3  11        3.94      -14.11     16.85 o
  -6   3  11        5.54       14.61     14.63 o
  -5   3  11      159.34      168.58     27.23 o
  -4   3  11      782.43      743.98     74.08 o
  -3   3  11     1465.32     1557.12    106.02 o
  -2   3  11     3900.82     3634.52    362.83 o
  -1   3  11     2571.84     2556.59     84.47 o
   0   3  11     1261.80     1232.48     58.98 o
   1   3  11     1284.14     1114.17     53.83 o
   2   3  11      146.62      138.79     11.80 o
   3   3  11     2064.27     1903.44     91.92 o
   4   3  11       49.29       34.76     13.68 o
   5   3  11      307.42      367.02     85.76 o
   6   3  11     1084.09     1123.77     91.67 o
   7   3  11      515.29      571.78     61.91 o
   8   3  11      271.85      294.91     38.42 o
   9   3  11       82.22       92.51     23.98 o
  10   3  11      122.73      143.14     29.56 o
  11   3  11        3.04       12.91     17.51 o
 -11   4  11      431.47      436.80     57.60 o
 -10   4  11       39.34       46.21     18.47 o
  -9   4  11      536.83      560.40     49.64 o
  -8   4  11       10.80        6.57     14.65 o
  -7   4  11     1115.09     1068.18     76.51 o
  -6   4  11      196.65      187.36     31.59 o
  -5   4  11      643.41      694.63     85.80 o
  -4   4  11      523.02      544.78     46.79 o
  -3   4  11      580.95      532.29     48.09 o
  -2   4  11       88.97       91.85     19.40 o
  -1   4  11     1004.60      980.18     30.76 o
   0   4  11        5.75        5.99     10.01 o
   1   4  11      156.99      125.92     18.46 o
   2   4  11       63.56       43.09     10.28 o
   3   4  11        0.19        8.19      9.23 o
   4   4  11       59.35       41.72     11.95 o
   5   4  11      372.30      345.26     60.01 o
   6   4  11      111.47      129.07     28.39 o
   7   4  11     1436.54     1393.30     82.25 o
   8   4  11        0.02       -4.57     11.22 o
   9   4  11      202.05      190.90     48.17 o
  10   4  11       14.94        8.94     14.90 o
 -11   5  11       51.22       67.61     32.32 o
 -10   5  11        7.45       12.84     16.73 o
  -9   5  11       16.26       20.17     14.61 o
  -8   5  11      131.94       95.73     25.36 o
  -7   5  11        2.93      -17.49     17.49 o
  -6   5  11      275.99      251.59     36.82 o
  -5   5  11      453.72      458.55     77.91 o
  -4   5  11      696.28      688.59     80.45 o
  -3   5  11      340.39      355.21     37.14 o
  -2   5  11      418.74      434.55     23.67 o
  -1   5  11     1791.45     1929.17     67.52 o
   0   5  11      100.26      115.46     20.75 o
   1   5  11      350.37      339.93     35.24 o
   2   5  11       40.54       39.39     13.45 o
   3   5  11      111.48      103.43     20.82 o
   4   5  11        3.18       18.87     18.55 o
   5   5  11      389.87      345.67     62.46 o
   6   5  11      189.22      156.08     42.12 o
   7   5  11      635.24      580.29     87.84 o
   8   5  11      477.75      478.09     83.87 o
   9   5  11      182.62      161.03     51.30 o
  -8   6  11        0.14       25.08     15.14 o
  -7   6  11        5.01       -3.56     14.99 o
  -6   6  11       18.88       23.71     21.90 o
  -5   6  11      156.94      168.47     47.61 o
  -4   6  11      364.40      459.67     68.82 o
  -3   6  11       10.22      -14.83     22.18 o
  -2   6  11      546.58      611.12     78.75 o
  -1   6  11      278.64      262.03     36.15 o
   0   6  11     1170.91     1099.64     66.41 o
   1   6  11        1.52       -5.26     10.12 o
   2   6  11      469.25      470.99     43.53 o
   3   6  11       33.81       31.18     15.98 o
   4   6  11      550.59      543.28     51.04 o
   5   6  11        0.44       36.23     24.88 o
   6   6  11      453.09      436.32     72.35 o
   7   6  11       21.86       26.10     27.67 o
   8   6  11      234.27      206.74     59.37 o
  -7   7  11       58.52       96.65     41.88 o
  -6   7  11      325.39      316.68     68.74 o
  -5   7  11      201.06      264.70     63.14 o
  -4   7  11      575.83      613.19     89.09 o
  -3   7  11      377.59      461.52     73.92 o
  -2   7  11        8.01       -3.94     13.88 o
  -1   7  11       45.65       43.38     21.60 o
   0   7  11        5.03        7.92     14.50 o
   1   7  11       11.00        3.45     16.35 o
   2   7  11       47.61       49.85     16.02 o
   3   7  11       26.36       43.92     18.05 o
   4   7  11        0.42       11.04     12.15 o
   5   7  11       84.04       84.15     20.12 o
   6   7  11       20.60      -12.38     13.82 o
   7   7  11      158.74      151.15     49.60 o
  -4   8  11       12.74       90.00     39.97 o
  -3   8  11      109.19      100.85     41.27 o
  -2   8  11       46.92       39.17     25.30 o
  -1   8  11      150.51      160.74     44.20 o
   0   8  11       98.79       75.11     22.47 o
   1   8  11       22.35        8.80     11.81 o
   2   8  11        0.70       36.95     22.30 o
   3   8  11       29.98       29.03     23.30 o
   5   8  11        2.56        0.21     15.63 o
   6   8  11        0.37       -0.89     18.10 o
 -12   0  12        1.56      -32.31     32.31 o
 -10   0  12      669.46      613.26     49.10 o
  -8   0  12      266.53      340.72     34.92 o
  -6   0  12     7739.27     8141.75    290.80 o
  -4   0  12     6313.72     6091.34    182.76 o
  -2   0  12     1135.42     1084.98     43.79 o
   0   0  12     1359.43     1181.03     84.63 o
   2   0  12     1268.29     1214.39     89.49 o
   4   0  12      787.29      825.01     76.90 o
   6   0  12     1190.23     1099.42     48.21 o
   8   0  12       99.68       68.88     24.97 o
  10   0  12       80.58       83.88     35.66 o
  12   0  12       96.50      189.55     54.31 o
 -12   1  12       38.98       -0.82     14.53 o
 -11   1  12       27.14       20.21     12.05 o
 -10   1  12      500.32      535.06     32.55 o
  -9   1  12      341.56      366.94     27.16 o
  -8   1  12       60.88       48.77     10.63 o
  -7   1  12      753.38      818.69     43.54 o
  -6   1  12      224.18      266.03     27.47 o
  -5   1  12     1692.19     1676.78     62.92 o
  -4   1  12        1.21       14.76     19.57 o
  -3   1  12     1290.94     1228.97     47.98 o
  -2   1  12        0.26        4.76      3.98 o
  -1   1  12      366.70      292.87     23.11 o
   0   1  12      539.35      531.32     26.92 o
   1   1  12     2859.06     2773.36     59.86 o
   2   1  12     1058.79     1105.20     48.26 o
   3   1  12      239.11      262.77     23.52 o
   4   1  12     2830.30     2913.38     73.28 o
   5   1  12        2.39        7.59     10.80 o
   6   1  12        9.14       20.39     12.56 o
   7   1  12       78.14       45.83     21.67 o
   8   1  12      660.42      712.03     59.12 o
   9   1  12       11.77       22.60     11.09 o
  10   1  12      351.53      387.33     61.63 o
  11   1  12       70.46       66.47     22.94 o
  12   1  12      337.29      409.40     55.55 o
  13   1  12       19.72       39.45     27.87 o
 -11   2  12      218.30      217.12     28.07 o
 -10   2  12       11.02       71.93     23.12 o
  -9   2  12      469.01      473.59     35.56 o
  -8   2  12       74.59       38.36     11.58 o
  -7   2  12      167.10      135.25     17.77 o
  -6   2  12       94.98       75.21     18.40 o
  -5   2  12      425.46      401.91     37.93 o
  -4   2  12      574.76      611.91     47.53 o
  -3   2  12        3.85       -6.89      6.89 o
  -2   2  12      384.16      426.62     22.12 o
  -1   2  12       92.08       72.38      9.65 o
   0   2  12      198.51      156.23     17.72 o
   1   2  12     1741.12     1784.43     63.70 o
   2   2  12      522.79      635.67     47.58 o
   3   2  12     3486.02     3849.52    143.75 o
   4   2  12        1.56       15.94     12.86 o
   5   2  12     2003.69     2029.94    114.63 o
   6   2  12      741.61      822.73     60.28 o
   7   2  12      471.11      510.32     48.27 o
   8   2  12        0.23       -4.57     13.89 o
   9   2  12      327.25      384.91     47.39 o
  10   2  12       12.20       14.73     13.83 o
  11   2  12      438.81      459.72     54.94 o
  12   2  12       31.33       59.70     29.33 o
 -11   3  12       19.51       15.33     12.65 o
 -10   3  12      410.80      502.31     50.54 o
  -9   3  12      181.91      206.88     31.15 o
  -8   3  12      215.97      219.28     29.64 o
  -7   3  12      129.19      164.85     29.86 o
  -6   3  12      249.32      224.66     34.89 o
  -5   3  12       86.58      135.43     25.57 o
  -4   3  12        7.73      -22.36     22.38 o
  -3   3  12     1973.91     2164.48    131.20 o
  -2   3  12      477.73      459.03     40.90 o
  -1   3  12     2055.37     2101.71     79.16 o
   0   3  12     1967.23     1852.24     75.77 o
   1   3  12     2289.89     2001.64     51.81 o
   2   3  12      591.17      596.49     31.80 o
   3   3  12      745.31      788.85     42.87 o
   4   3  12      769.01      762.87     55.32 o
   5   3  12       48.98       74.63     19.89 o
   6   3  12      518.08      572.84     51.65 o
   7   3  12        6.19       14.76     16.38 o
   8   3  12      157.65      157.11     28.03 o
   9   3  12       20.65       11.34     11.99 o
  10   3  12      421.89      466.34     54.48 o
 -11   4  12       25.57       63.23     31.59 o
 -10   4  12       80.36       82.60     21.62 o
  -9   4  12        9.19       20.11     13.48 o
  -8   4  12      650.19      621.80     50.29 o
  -7   4  12       10.54       13.42     15.47 o
  -6   4  12     1192.18     1312.34     87.84 o
  -5   4  12       58.33       78.48     22.24 o
  -4   4  12     1678.01     1773.85     88.07 o
  -3   4  12       80.19       38.53      9.29 o
  -2   4  12     2618.99     2577.52    204.71 o
  -1   4  12     1206.76     1151.50     93.54 o
   0   4  12     3329.64     3247.45    105.51 o
   1   4  12      174.26      179.68     23.79 o
   2   4  12      678.93      551.24     44.33 o
   3   4  12        0.78      -17.11     18.25 o
   4   4  12      319.24      369.51     54.17 o
   5   4  12       38.47       41.13     13.95 o
   6   4  12       29.30       26.22     14.48 o
   7   4  12       20.77       43.72     20.24 o
   8   4  12        7.52       11.35     12.43 o
   9   4  12        3.05       10.71     16.23 o
  10   4  12       31.97       67.47     39.04 o
 -11   5  12        6.19        5.89     16.29 o
 -10   5  12      243.12      196.76     36.75 o
  -9   5  12       17.71       13.20     12.44 o
  -8   5  12      108.63       92.52     34.67 o
  -7   5  12      336.08      333.12     45.04 o
  -6   5  12      319.64      394.31     58.84 o
  -5   5  12      602.56      627.81     77.50 o
  -4   5  12       87.97       73.11     20.44 o
  -3   5  12      251.70      277.75     34.55 o
  -2   5  12       24.80       10.74      8.94 o
  -1   5  12      383.54      412.64     32.91 o
   0   5  12      161.50      147.63     24.86 o
   1   5  12      373.37      366.92     37.26 o
   2   5  12      123.43      128.86     22.70 o
   3   5  12      258.68      249.21     32.19 o
   4   5  12      823.46      843.92     92.29 o
   5   5  12      329.90      334.33     63.30 o
   6   5  12      412.86      394.93     69.59 o
   7   5  12       54.06       75.85     23.89 o
   8   5  12      300.34      375.09     78.03 o
   9   5  12       23.46       24.12     20.84 o
  -8   6  12        5.32        6.00     14.59 o
  -7   6  12      115.67      113.93     29.09 o
  -6   6  12       18.00       49.26     30.44 o
  -5   6  12       65.58      113.39     41.20 o
  -4   6  12      143.05      194.81     48.80 o
  -3   6  12       63.48       72.54     28.27 o
  -2   6  12        4.28       -2.25     13.07 o
  -1   6  12      128.76       94.50     34.15 o
   0   6  12       30.34        1.11     29.20 o
   1   6  12       29.46       11.92      9.31 o
   2   6  12       77.38       56.66     27.99 o
   3   6  12      788.75      749.43     59.07 o
   4   6  12        0.07        9.56     14.68 o
   5   6  12      334.25      302.46     60.81 o
   6   6  12       89.34      103.29     41.93 o
   7   6  12      709.77      737.11    100.85 o
   8   6  12        5.49       47.14     39.22 o
  -6   7  12        3.21       30.42     29.07 o
  -5   7  12      293.93      418.55     78.91 o
  -4   7  12       39.26       61.08     37.72 o
  -3   7  12      259.75      292.85     61.43 o
  -2   7  12        2.49      -26.12     26.12 o
  -1   7  12       25.49       20.15     13.74 o
   0   7  12        0.78      -22.07     22.07 o
   1   7  12      262.99      192.73     42.96 o
   2   7  12      127.34      130.44     38.64 o
   3   7  12      389.16      351.45     41.54 o
   4   7  12       61.98       51.28     18.44 o
   5   7  12       34.35       47.06     18.74 o
   6   7  12      170.38      151.80     47.77 o
   7   7  12        0.27        8.01     23.29 o
  -3   8  12       18.17       20.83     19.86 o
  -2   8  12       89.06      138.60     43.68 o
  -1   8  12       24.64       17.98     24.38 o
   0   8  12       45.81       69.35     23.46 o
   1   8  12        6.42      -13.63     13.63 o
   2   8  12      291.70      245.09     53.52 o
   6   8  12        1.01       11.11     17.25 o
 -11   0  13       18.93       15.23     12.33 o
  -9   0  13       21.26       15.52      9.71 o
  -7   0  13        3.02       18.76     38.05 o
  -5   0  13      218.01      281.16    101.11 o
  -3   0  13     2497.28     2461.21    111.56 o
  -1   0  13     2325.80     2302.18    125.39 o
   1   0  13     3881.07     3656.36    133.18 o
   3   0  13     2291.68     2315.09    130.66 o
   5   0  13      873.68     1025.81     93.04 o
   7   0  13     2458.10     2377.89    150.49 o
   9   0  13      766.17      754.92     91.22 o
  11   0  13       22.20       51.37     28.88 o
 -12   1  13        8.14      -18.02     18.02 o
 -11   1  13      194.32      203.12     23.75 o
 -10   1  13      200.99      155.11     22.68 o
  -9   1  13     1009.33     1030.36     44.52 o
  -8   1  13        0.50       -8.03      8.03 o
  -7   1  13      148.99      145.96     18.77 o
  -6   1  13       39.70       41.55     12.97 o
  -5   1  13      517.23      570.05     38.16 o
  -4   1  13      175.47      206.57     22.75 o
  -3   1  13     1221.02     1358.02     51.72 o
  -2   1  13     3006.61     2922.19     49.77 o
  -1   1  13     1570.95     1549.83     51.86 o
   0   1  13     1812.31     1743.79     49.93 o
   1   1  13        3.31        6.99      6.08 o
   2   1  13     3240.80     2983.62     48.74 o
   3   1  13       82.87       78.69     15.62 o
   4   1  13     1027.83     1041.18     46.33 o
   5   1  13      387.18      395.56     39.92 o
   6   1  13      211.56      227.35     32.85 o
   7   1  13       40.32       25.78     17.97 o
   8   1  13      325.49      331.78     41.33 o
   9   1  13      386.10      408.67     48.37 o
  10   1  13        9.68       14.84     18.85 o
  11   1  13      452.81      533.24     61.06 o
  12   1  13        0.14        8.40     20.94 o
 -11   2  13        5.82       31.13     21.51 o
 -10   2  13      736.17      827.78     53.01 o
  -9   2  13      102.16       90.54     15.94 o
  -8   2  13     1083.98     1111.74     53.28 o
  -7   2  13       84.88       45.99     14.86 o
  -6   2  13      281.95      288.40     23.95 o
  -5   2  13       16.57        4.19     12.08 o
  -4   2  13      462.40      395.43     39.90 o
  -3   2  13      108.38       89.53     11.66 o
  -2   2  13     3598.94     3552.23    111.14 o
  -1   2  13        8.43       11.94      6.98 o
   0   2  13      146.48      124.39     14.93 o
   1   2  13      707.17      757.46     34.09 o
   2   2  13       13.55       12.62      6.01 o
   3   2  13       16.04       42.72     17.20 o
   4   2  13      646.02      663.83     50.91 o
   5   2  13      578.99      611.95     50.63 o
   6   2  13      290.75      322.25     39.37 o
   7   2  13      384.21      405.65     45.07 o
   8   2  13     1015.17     1002.24     73.32 o
   9   2  13       90.50       83.24     22.97 o
  10   2  13      662.11      705.96     66.67 o
  11   2  13       24.59       12.55     15.42 o
  12   2  13      290.47      354.59     67.34 o
 -11   3  13      193.38      270.67     38.42 o
 -10   3  13       11.06       47.80     20.34 o
  -9   3  13      685.73      698.84     55.41 o
  -8   3  13        3.78       -4.13      9.97 o
  -7   3  13      709.33      670.04     63.16 o
  -6   3  13      442.17      486.09     51.33 o
  -5   3  13      230.13      273.11     40.70 o
  -4   3  13       29.60        1.76     19.69 o
  -3   3  13       72.32       83.83     28.34 o
  -2   3  13     2033.35     2036.11    165.76 o
  -1   3  13        0.93       -4.15     13.38 o
   0   3  13     2340.37     2307.77     86.53 o
   1   3  13        8.98        6.30      7.68 o
   2   3  13      656.14      582.67     27.97 o
   3   3  13      178.47      185.30     27.10 o
   4   3  13      463.54      472.10     64.74 o
   5   3  13        5.94      -10.39     13.23 o
   6   3  13      475.86      538.61     63.97 o
   7   3  13      407.70      401.38     46.09 o
   8   3  13      551.26      613.88     57.66 o
   9   3  13      205.39      246.78     38.91 o
  10   3  13       10.27       -1.08     18.33 o
 -11   4  13       90.88       46.23     24.40 o
 -10   4  13       11.54       -3.82     11.08 o
  -9   4  13        7.92        7.33     10.85 o
  -8   4  13        8.53       19.99     11.82 o
  -7   4  13       60.97       75.71     22.68 o
  -6   4  13       56.66       92.61     24.69 o
  -5   4  13     1260.21     1355.42     83.00 o
  -4   4  13       25.62       22.82     12.63 o
  -3   4  13      482.99      453.08     41.27 o
  -2   4  13      653.91      596.99     40.90 o
  -1   4  13     3837.76     3881.64    160.05 o
   0   4  13        7.72       25.86     13.71 o
   1   4  13     1926.33     1737.76     81.06 o
   2   4  13      188.92      138.57     23.00 o
   3   4  13      165.01      151.30     25.28 o
   4   4  13      255.90      257.76     34.52 o
   5   4  13      915.71      927.47     95.36 o
   6   4  13      222.20      209.04     33.02 o
   7   4  13      459.79      572.88     73.67 o
   8   4  13       26.34       28.51     14.00 o
   9   4  13      132.88      150.38     53.73 o
 -10   5  13       49.33       50.09     25.23 o
  -9   5  13      335.58      361.57     42.09 o
  -8   5  13        4.04       19.31     21.40 o
  -7   5  13      472.35      433.37     51.25 o
  -6   5  13      299.60      330.29     43.73 o
  -5   5  13      619.82      695.51     61.67 o
  -4   5  13      367.60      356.23     42.49 o
  -3   5  13      272.16      303.81     36.76 o
  -2   5  13       30.11       35.17      8.93 o
  -1   5  13      278.39      281.63     28.01 o
   0   5  13      346.69      360.13     37.29 o
   1   5  13       59.17       27.65     10.72 o
   2   5  13      654.51      560.11     47.87 o
   3   5  13      223.32      200.84     30.17 o
   4   5  13      280.08      275.58     55.07 o
   5   5  13      119.22      127.89     39.25 o
   6   5  13      869.17      797.59     99.00 o
   7   5  13       26.51       38.84     16.59 o
   8   5  13       53.38       87.55     44.48 o
  -8   6  13      202.54      215.32     50.24 o
  -7   6  13        1.99       28.47     25.26 o
  -6   6  13      481.74      553.12     88.56 o
  -5   6  13        0.41        9.88     20.34 o
  -4   6  13      769.82      896.02    101.07 o
  -3   6  13       38.03       25.06     20.86 o
  -2   6  13      142.30      126.65     35.68 o
  -1   6  13      221.33      204.15     44.06 o
   0   6  13      143.45      141.64     33.60 o
   1   6  13      107.34       71.43     21.80 o
   2   6  13        7.41      -12.74     13.29 o
   3   6  13       14.30        4.36     28.93 o
   4   6  13       60.47       53.63     17.41 o
   5   6  13       38.53       16.69     23.16 o
   6   6  13      258.19      262.04     61.23 o
   7   6  13       28.22       18.10     28.60 o
  -5   7  13      176.37      213.12     56.51 o
  -4   7  13       42.97       38.42     25.10 o
  -3   7  13       90.16       90.38     36.57 o
  -2   7  13      169.07      191.88     51.54 o
  -1   7  13      103.56      101.46     36.74 o
   0   7  13       98.81       97.30     22.65 o
   1   7  13        0.28      -17.85     20.79 o
   2   7  13      442.79      371.14     62.68 o
   3   7  13       84.67       88.41     26.43 o
   4   7  13      276.71      196.31     35.93 o
   5   7  13       16.24       29.48     17.65 o
   6   7  13       86.66       57.35     28.78 o
  -2   8  13       15.36       -9.57     25.62 o
  -1   8  13      135.94      185.19     51.14 o
   0   8  13        0.57        9.14     14.80 o
   1   8  13      221.60      314.33     64.17 o
 -12   0  14      248.52      194.03     44.39 o
 -10   0  14      120.26      109.76     21.47 o
  -8   0  14      303.66      315.12     34.30 o
  -6   0  14     1827.96     1926.09     91.07 o
  -4   0  14       22.65        5.52     11.51 o
  -2   0  14      547.79      597.48     34.60 o
   0   0  14     1767.99     1907.77    118.70 o
   2   0  14     1903.14     1919.13     62.49 o
   4   0  14     1288.25     1276.61    102.53 o
   6   0  14     2915.26     3061.12    169.69 o
   8   0  14      110.65      124.08     36.53 o
  10   0  14      302.17      316.75     62.19 o
 -12   1  14        1.74      -25.09     25.09 o
 -11   1  14       76.39       93.76     17.20 o
 -10   1  14      175.34      156.75     20.30 o
  -9   1  14        6.61       12.56     10.20 o
  -8   1  14      259.27      286.16     21.87 o
  -7   1  14      875.97      870.79     45.88 o
  -6   1  14      374.87      421.33     34.63 o
  -5   1  14     1071.35     1070.20     52.15 o
  -4   1  14     1783.14     1769.26     63.20 o
  -3   1  14        0.37        2.79     11.04 o
  -2   1  14     2230.02     2192.31     44.28 o
  -1   1  14      517.85      572.88     44.44 o
   0   1  14     1724.22     1905.64     85.40 o
   1   1  14      471.30      498.75     27.51 o
   2   1  14      176.96      220.06     13.17 o
   3   1  14     3648.35     3847.69     95.94 o
   4   1  14      144.72      153.38     17.10 o
   5   1  14      968.17      899.26     48.61 o
   6   1  14      202.15      202.56     32.92 o
   7   1  14      386.26      419.92     46.45 o
   8   1  14       77.83       76.09     19.26 o
   9   1  14      511.90      524.11     56.60 o
  10   1  14       10.65       11.44     12.72 o
  11   1  14      160.08      184.86     40.78 o
  12   1  14       85.61      139.21     47.18 o
 -12   2  14        1.55       20.47     25.20 o
 -11   2  14      251.84      283.92     33.81 o
 -10   2  14       17.10       48.18     19.58 o
  -9   2  14      189.22      179.32     23.14 o
  -8   2  14       90.50       78.51     16.32 o
  -7   2  14      769.19      867.26     44.93 o
  -6   2  14      388.70      360.32     49.28 o
  -5   2  14     1150.16     1223.16     54.38 o
  -4   2  14      113.72       80.92     13.20 o
  -3   2  14     2409.12     2344.11     94.35 o
  -2   2  14     1187.02     1109.20     60.62 o
  -1   2  14     5634.76     5531.70    146.64 o
   0   2  14       86.43       64.68     11.76 o
   1   2  14      687.85      622.50     32.12 o
   2   2  14       79.35       56.38     14.24 o
   3   2  14     2957.07     3027.63    195.11 o
   4   2  14       15.43        7.62     14.00 o
   5   2  14      327.81      354.04     41.29 o
   6   2  14     1162.97     1123.95     78.78 o
   7   2  14        0.01        3.24     12.83 o
   8   2  14        4.39       41.01     26.00 o
   9   2  14      328.07      409.55     49.67 o
  10   2  14        0.70       27.09     18.40 o
  11   2  14       81.71       75.75     32.14 o
  12   2  14        0.24        0.00     16.67 o
 -10   3  14       51.97       58.34     17.71 o
  -9   3  14        7.31       13.33     15.80 o
  -8   3  14      713.32      667.63     66.90 o
  -7   3  14      186.72      186.70     34.61 o
  -6   3  14      953.20     1064.32     78.15 o
  -5   3  14        2.27       13.42     21.83 o
  -4   3  14      747.42      842.87     83.77 o
  -3   3  14       27.48        2.64     13.69 o
  -2   3  14      192.60      234.66     44.19 o
  -1   3  14      725.19      743.59     76.69 o
   0   3  14      178.85      122.03     22.44 o
   1   3  14      191.33      194.02     16.76 o
   2   3  14      383.80      330.75     28.22 o
   3   3  14      182.77      170.97     26.54 o
   4   3  14      325.57      330.16     40.92 o
   5   3  14      449.03      417.44     44.28 o
   6   3  14      237.29      241.63     41.76 o
   7   3  14     1315.90     1374.75     99.83 o
   8   3  14       11.74        8.75     14.49 o
   9   3  14      226.04      230.40     52.28 o
  10   3  14        0.76        3.55     13.83 o
 -10   4  14      300.97      339.89     51.38 o
  -9   4  14        2.00       -6.26     10.62 o
  -8   4  14      133.59      114.25     28.09 o
  -7   4  14       24.92       29.96     20.78 o
  -6   4  14       36.35       42.28     19.10 o
  -5   4  14       49.58       29.97     16.04 o
  -4   4  14       85.11       51.29     27.50 o
  -3   4  14        0.44       -8.35     17.53 o
  -2   4  14      264.25      266.15     35.55 o
  -1   4  14      337.41      298.11     51.29 o
   0   4  14      693.03      606.54     49.63 o
   1   4  14      550.63      441.22     48.79 o
   2   4  14      799.94      708.72     52.57 o
   3   4  14       78.09       53.30     14.67 o
   4   4  14      373.52      403.56     72.88 o
   5   4  14        0.10        8.44      8.29 o
   6   4  14      263.57      264.91     58.84 o
   7   4  14      308.81      315.08     43.92 o
   8   4  14      330.90      374.68     48.62 o
   9   4  14        2.24       -1.88     15.79 o
 -10   5  14      165.18      209.45     37.57 o
  -9   5  14       84.39       71.83     22.40 o
  -8   5  14       74.83       98.95     20.72 o
  -7   5  14        0.49       11.49     15.54 o
  -6   5  14      364.33      370.80     47.73 o
  -5   5  14       47.84       41.01     20.62 o
  -4   5  14     1093.95     1146.22     76.43 o
  -3   5  14       41.48       63.47     16.40 o
  -2   5  14      124.87      140.64     24.57 o
  -1   5  14       24.13        2.73      9.29 o
   0   5  14      115.51      105.51     21.02 o
   1   5  14      149.20      114.49     22.35 o
   2   5  14      253.39      235.35     32.33 o
   3   5  14      366.41      315.70     38.86 o
   4   5  14      119.32      117.35     25.42 o
   5   5  14      735.13      674.05     92.16 o
   6   5  14        6.18       20.93     17.57 o
   7   5  14      426.63      462.61     53.74 o
   8   5  14        0.45       11.30     17.88 o
  -9   6  14       46.75       35.37     27.91 o
  -8   6  14        4.25       -5.13     13.54 o
  -7   6  14      242.00      199.77     53.26 o
  -6   6  14       37.61       68.81     39.40 o
  -5   6  14      766.81      918.07    110.44 o
  -4   6  14       28.37       50.46     26.43 o
  -3   6  14      693.73      808.44     99.16 o
  -2   6  14       13.82      -26.94     26.94 o
  -1   6  14       86.14       82.93     22.99 o
   0   6  14       65.80       39.12     21.92 o
   1   6  14     1014.04      941.79     67.45 o
   2   6  14       17.36        6.65     12.04 o
   3   6  14      343.82      312.35     39.72 o
   4   6  14        6.06       24.08     14.95 o
   5   6  14       36.52       37.78     18.43 o
   6   6  14        0.09       19.54     26.24 o
   7   6  14        6.98       -6.27     19.84 o
  -5   7  14        0.18        9.46     21.14 o
  -4   7  14      328.35      341.30     64.05 o
  -3   7  14       14.93      -18.72     23.28 o
  -2   7  14      173.84      205.18     49.72 o
  -1   7  14       39.88        9.26     17.98 o
   0   7  14       97.57       68.63     22.01 o
   1   7  14        8.22      -19.17     24.37 o
   2   7  14        8.62        3.78     16.89 o
   3   7  14      195.26      212.61     35.97 o
   4   7  14       17.43       39.48     18.22 o
   5   7  14      295.36      271.79     62.11 o
   6   7  14        1.53       42.82     31.04 o
 -11   0  15      662.98      658.12     64.59 o
  -9   0  15     1636.30     1720.96     83.59 o
  -7   0  15      806.07      883.25     66.39 o
  -5   0  15     1876.28     1988.08     89.65 o
  -3   0  15      159.77      130.06     24.99 o
  -1   0  15      332.21      330.02     51.57 o
   1   0  15      829.08      821.71     83.65 o
   3   0  15     1844.85     1914.83    127.19 o
   5   0  15     2468.27     2613.36     98.53 o
   7   0  15      448.47      455.98     70.69 o
   9   0  15      206.76      208.79     48.05 o
  11   0  15      272.07      247.42     59.22 o
 -12   1  15      113.66       58.36     20.56 o
 -11   1  15        5.44       10.86     15.42 o
 -10   1  15      640.79      662.60     38.03 o
  -9   1  15       10.53        2.85     11.07 o
  -8   1  15       89.71       74.44     14.62 o
  -7   1  15        2.61       -6.49     11.29 o
  -6   1  15      327.10      362.28     32.84 o
  -5   1  15      213.59      250.39     26.37 o
  -4   1  15      439.35      509.61     51.54 o
  -3   1  15     3401.19     3471.30     67.11 o
  -2   1  15       88.00       95.27     12.01 o
  -1   1  15     2799.51     2795.53    108.43 o
   0   1  15      301.86      307.53     30.92 o
   1   1  15     1478.79     1416.04     47.62 o
   2   1  15      642.70      596.52     30.95 o
   3   1  15      571.45      575.62     40.19 o
   4   1  15      284.10      272.74     25.33 o
   5   1  15       79.81       58.26     21.54 o
   6   1  15       35.75       82.12     24.46 o
   7   1  15      539.46      535.14     54.06 o
   8   1  15      325.59      355.09     44.89 o
   9   1  15      110.71      120.15     35.17 o
  10   1  15      423.70      417.40     53.71 o
  11   1  15       17.28      -13.48     18.40 o
 -12   2  15        4.31       17.13     24.93 o
 -11   2  15       12.70       59.44     23.27 o
 -10   2  15        0.19       -0.34     11.54 o
  -9   2  15        0.64      -13.72     13.72 o
  -8   2  15        1.29      -11.71     11.71 o
  -7   2  15        4.05        7.41      7.71 o
  -6   2  15      357.29      435.64     54.26 o
  -5   2  15        0.27       25.76     19.33 o
  -4   2  15      357.91      357.33     29.54 o
  -3   2  15       97.88       53.09      8.54 o
  -2   2  15     2189.37     2313.37     63.15 o
  -1   2  15      978.22      933.20     40.26 o
   0   2  15     1837.03     1737.29     64.06 o
   1   2  15       57.13       18.96      7.16 o
   2   2  15     1377.96     1327.17     52.16 o
   3   2  15      105.33      105.44     18.84 o
   4   2  15     1207.90     1324.96    118.61 o
   5   2  15        0.01        7.34     12.65 o
   6   2  15     1625.08     1801.76     96.72 o
   7   2  15       18.69       18.06     17.64 o
   8   2  15      604.14      624.12     61.47 o
   9   2  15        1.24       17.79     16.10 o
  10   2  15       81.20       83.58     23.76 o
  11   2  15        2.98      -23.77     23.77 o
 -10   3  15      110.12      128.34     24.76 o
  -9   3  15       15.05       24.19     11.45 o
  -8   3  15      284.39      259.64     43.07 o
  -7   3  15      516.63      498.76     56.40 o
  -6   3  15      832.10      848.08     70.37 o
  -5   3  15      618.56      672.46     83.32 o
  -4   3  15      280.31      348.40     58.19 o
  -3   3  15      600.67      610.64     73.38 o
  -2   3  15      511.60      497.02     46.07 o
  -1   3  15      987.35     1106.27     98.00 o
   0   3  15      105.46       57.69     26.24 o
   1   3  15     1103.25     1060.46     62.24 o
   2   3  15        2.85        1.60      8.47 o
   3   3  15       76.63       70.99     14.27 o
   4   3  15      268.52      269.45     36.28 o
   5   3  15      173.80      158.87     28.78 o
   6   3  15        2.64        5.72     11.07 o
   7   3  15       30.39       81.02     24.61 o
   8   3  15      327.36      333.68     45.58 o
   9   3  15       17.62       21.81     13.17 o
  10   3  15      158.46      188.33     48.90 o
 -10   4  15       18.43       46.54     22.21 o
  -9   4  15      442.55      482.92     48.77 o
  -8   4  15        4.45       13.07     17.25 o
  -7   4  15      897.71     1002.83     80.75 o
  -6   4  15       51.11       88.68     31.33 o
  -5   4  15      220.92      265.71     38.16 o
  -4   4  15        0.00        2.85     17.80 o
  -3   4  15      891.28     1067.28    104.52 o
  -2   4  15      164.76      190.08     28.94 o
  -1   4  15       22.16       29.57     13.25 o
   0   4  15      104.84       80.68     17.67 o
   1   4  15      215.66      176.21     27.58 o
   2   4  15       82.43       75.40     25.11 o
   3   4  15      434.17      372.94     40.18 o
   4   4  15        3.82       -9.62     13.87 o
   5   4  15        4.87       -7.67      9.57 o
   6   4  15      179.99      223.76     38.99 o
   7   4  15      208.20      252.30     39.70 o
   8   4  15        0.04       31.33     18.16 o
   9   4  15      148.70      144.16     52.09 o
  -9   5  15        8.78      -15.70     19.58 o
  -8   5  15      120.25      204.80     39.65 o
  -7   5  15       79.27       90.67     21.29 o
  -6   5  15       51.43       84.77     22.39 o
  -5   5  15       35.93       68.41     20.17 o
  -4   5  15       11.91        0.75     12.81 o
  -3   5  15      186.50      232.97     49.66 o
  -2   5  15      566.11      582.58     78.25 o
  -1   5  15       15.57        3.85     13.82 o
   0   5  15      244.62      202.52     30.02 o
   1   5  15      893.99      819.46     61.24 o
   2   5  15       74.29       49.54     16.11 o
   3   5  15      954.28      890.65     64.13 o
   4   5  15       22.61       11.64     11.33 o
   5   5  15      123.13       97.28     36.46 o
   6   5  15      193.93      157.55     44.80 o
   7   5  15      133.90      123.45     45.21 o
   8   5  15       59.45      159.13     55.33 o
  -9   6  15        2.86       11.60     16.62 o
  -8   6  15        9.63       11.74     19.42 o
  -6   6  15      116.75      151.43     52.20 o
  -5   6  15       26.17       60.29     36.12 o
  -4   6  15      196.28      226.45     55.23 o
  -3   6  15       47.79       65.14     28.29 o
  -2   6  15       57.18       99.86     32.61 o
  -1   6  15       30.13      -33.99     33.99 o
   0   6  15      834.57      811.34     94.97 o
   1   6  15       34.76       28.20     29.12 o
   2   6  15      774.91      679.12     56.79 o
   3   6  15       63.85       14.84     14.84 o
   4   6  15     1047.57      881.03     69.01 o
   5   6  15       17.27       41.93     18.26 o
   6   6  15       60.94       84.68     38.88 o
   7   6  15        2.57       14.74     22.05 o
  -4   7  15       79.24      110.41     39.96 o
  -3   7  15      169.39      199.05     49.26 o
  -2   7  15      209.44      289.44     63.81 o
  -1   7  15      169.46      199.68     52.30 o
   0   7  15       49.94       18.63     21.53 o
   1   7  15      215.08      174.34     44.64 o
   2   7  15        0.02      -26.31     26.31 o
   3   7  15      139.92      103.64     34.15 o
   4   7  15       32.43       26.08     17.59 o
   5   7  15      140.21       96.98     44.91 o
   6   7  15       84.13       47.59     35.39 o
 -12   0  16       48.93       59.81     32.87 o
 -10   0  16      619.06      664.98     53.98 o
  -8   0  16      921.74      924.36     63.55 o
  -6   0  16      485.04      471.88     49.55 o
  -4   0  16      853.16      888.79     79.15 o
  -2   0  16    10212.67    10950.46    251.95 o
   0   0  16      845.44      902.88     91.32 o
   2   0  16     2799.52     2946.95     80.26 o
   4   0  16       53.89       22.53     16.36 o
   6   0  16      102.13      108.94     38.14 o
   8   0  16       44.84       -1.39     20.40 o
  10   0  16      199.60      175.72     47.97 o
 -12   1  16      140.64       91.88     39.28 o
 -11   1  16      218.02      147.37     44.28 o
 -10   1  16       28.21       69.21     14.76 o
  -9   1  16      576.92      592.01     35.65 o
  -8   1  16      684.90      671.08     39.08 o
  -7   1  16       39.98       25.73     13.04 o
  -6   1  16      174.60      184.22     23.22 o
  -5   1  16      206.33      204.05     24.75 o
  -4   1  16       97.55       82.66     18.37 o
  -3   1  16      336.73      415.35     41.54 o
  -2   1  16     1659.13     1663.77     60.12 o
  -1   1  16      117.43      128.29     36.43 o
   0   1  16     1443.08     1469.76     66.14 o
   1   1  16     1069.77     1168.94     44.78 o
   2   1  16      699.14      670.78     33.65 o
   3   1  16     2038.71     2176.86     64.03 o
   4   1  16      179.71      192.54     21.89 o
   5   1  16       46.95       27.72     11.50 o
   6   1  16     1322.04     1330.67     85.34 o
   7   1  16       43.68        9.08     20.51 o
   8   1  16      487.57      514.58     56.34 o
   9   1  16       54.86       40.18     18.26 o
  10   1  16       63.72       82.58     26.50 o
  11   1  16      103.52      113.92     46.80 o
 -11   2  16       36.30      111.62     44.19 o
 -10   2  16       58.27       73.13     19.83 o
  -9   2  16      125.37      108.96     23.62 o
  -8   2  16        1.91       -7.17     16.57 o
  -7   2  16       77.18       51.76     27.05 o
  -6   2  16      250.31      266.60     44.43 o
  -5   2  16        5.35       17.72     11.46 o
  -4   2  16       65.07       78.27     16.53 o
  -3   2  16        0.56       -2.70      7.93 o
  -2   2  16     1375.84     1291.10     60.27 o
  -1   2  16      758.23      728.57     36.72 o
   0   2  16       50.40       33.93     13.01 o
   1   2  16      453.99      419.49     27.89 o
   2   2  16      364.54      314.50     36.58 o
   3   2  16       78.68       79.11     16.25 o
   4   2  16      119.79      111.68     26.31 o
   5   2  16     1485.61     1595.75     92.38 o
   6   2  16        0.20       58.08     34.22 o
   7   2  16     1377.70     1424.04     91.12 o
   8   2  16        1.17       -6.26     12.85 o
   9   2  16      419.47      455.50     55.17 o
  10   2  16        4.96        6.07     14.58 o
  11   2  16      119.89      159.88     44.81 o
 -11   3  16        5.86      127.57     49.29 o
 -10   3  16       45.43       33.54     14.54 o
  -9   3  16       70.21       94.40     22.82 o
  -8   3  16      113.24      107.54     28.35 o
  -7   3  16      516.24      536.96     58.90 o
  -6   3  16        4.72        2.42     11.74 o
  -5   3  16      954.70     1031.82    104.82 o
  -4   3  16        6.60       -9.04     22.41 o
  -3   3  16      438.46      507.69     72.25 o
  -2   3  16        2.24      -12.34     16.10 o
  -1   3  16     1028.62      909.81     93.17 o
   0   3  16      344.35      323.50     35.79 o
   1   3  16      105.30      104.27     20.81 o
   2   3  16      766.59      652.42     50.98 o
   3   3  16        3.67       -5.48      8.66 o
   4   3  16      491.59      526.08     81.44 o
   5   3  16      488.49      447.00     50.79 o
   6   3  16      256.07      302.67     42.53 o
   7   3  16       45.42       17.54     22.31 o
   8   3  16      292.61      278.27     49.02 o
   9   3  16      115.93       76.79     22.20 o
  10   3  16      142.25      172.79     46.15 o
  -9   4  16       25.80       35.73     15.91 o
  -8   4  16      312.95      297.71     46.32 o
  -7   4  16        1.86        4.34     11.26 o
  -6   4  16     1257.59     1394.61     94.75 o
  -5   4  16       66.80       52.49     19.22 o
  -4   4  16     1801.02     2059.32    148.05 o
  -3   4  16        1.63       10.44     20.80 o
  -2   4  16      814.52      868.44     63.89 o
  -1   4  16       88.66       78.25     19.11 o
   0   4  16      473.34      475.89     46.52 o
   1   4  16       65.69       84.97     21.26 o
   2   4  16      199.95      144.79     24.43 o
   3   4  16        1.07       13.19     10.64 o
   4   4  16      161.00      140.00     23.96 o
   5   4  16      116.89      132.45     27.89 o
   6   4  16      215.00      199.74     36.13 o
   7   4  16        4.87       26.67     15.26 o
   8   4  16      115.73      136.11     29.59 o
  -9   5  16       51.90       36.43     24.71 o
  -8   5  16       12.15       49.97     35.42 o
  -7   5  16      127.49      149.49     36.53 o
  -6   5  16       11.86       61.40     32.71 o
  -5   5  16      181.01      269.26     64.48 o
  -4   5  16      146.16      148.55     43.53 o
  -3   5  16      220.42      383.64     70.14 o
  -2   5  16       39.93       64.60     28.84 o
  -1   5  16      376.04      391.40     44.08 o
   0   5  16       93.45       93.22     18.93 o
   1   5  16       96.43       54.97     34.35 o
   2   5  16      576.88      460.12     46.99 o
   3   5  16       44.77       27.05     16.10 o
   4   5  16      340.11      224.41     33.48 o
   5   5  16        1.85        8.20     12.32 o
   6   5  16       74.74       41.18     22.69 o
   7   5  16        4.78        2.55     20.18 o
  -8   6  16        1.97       64.67     34.91 o
  -5   6  16        3.31       32.77     19.86 o
  -4   6  16       37.33       44.14     27.75 o
  -3   6  16        4.00       29.90     22.89 o
  -2   6  16       28.39       10.73     22.37 o
  -1   6  16       34.15       20.19     21.02 o
   0   6  16       29.41        9.65     27.18 o
   1   6  16      344.00      288.05     37.34 o
   2   6  16        9.41        2.57     19.36 o
   3   6  16      510.98      433.47     48.48 o
   4   6  16       43.60       59.10     22.99 o
   5   6  16      246.64      205.52     34.37 o
   6   6  16       56.72       36.46     17.77 o
  -2   7  16       49.15       29.77     25.02 o
  -1   7  16      211.43      286.87     64.70 o
   0   7  16      137.87      106.66     24.54 o
   1   7  16       80.76       64.10     31.95 o
   2   7  16      151.60      113.87     35.98 o
   3   7  16       95.40      126.77     40.95 o
   4   7  16      210.91      239.41     58.56 o
   5   7  16        0.82        5.02     20.14 o
 -11   0  17        2.51        1.28     49.37 o
  -9   0  17        3.46        6.81     10.21 o
  -7   0  17       35.34       41.36     26.87 o
  -5   0  17      468.45      543.82     52.09 o
  -3   0  17     4991.95     4882.10    171.28 o
  -1   0  17     4450.45     4315.08    204.18 o
   1   0  17      484.05      541.53     72.61 o
   3   0  17     1820.02     2025.79     71.16 o
   5   0  17      377.38      458.29     71.26 o
   7   0  17      331.04      398.81     69.46 o
   9   0  17       44.70       47.70     31.37 o
 -11   1  17      141.27      164.28     35.96 o
 -10   1  17        0.39       21.20     15.73 o
  -9   1  17      113.99      135.09     19.93 o
  -8   1  17      103.56       79.45     21.14 o
  -7   1  17     1460.98     1526.02     71.15 o
  -6   1  17       36.97       52.03     11.94 o
  -5   1  17      839.03      863.06     49.46 o
  -4   1  17      967.64      952.40     49.57 o
  -3   1  17       17.01       22.26     32.80 o
  -2   1  17     1137.21     1215.69     53.62 o
  -1   1  17        6.84        5.07     11.41 o
   0   1  17      438.93      511.68     40.99 o
   1   1  17      135.27      139.90     16.44 o
   2   1  17      873.94      876.31     40.02 o
   3   1  17      226.85      246.05     22.21 o
   4   1  17      719.47      746.62     46.23 o
   5   1  17      137.74      146.62     29.38 o
   6   1  17      164.43      212.41     37.13 o
   7   1  17      423.27      433.92     52.10 o
   8   1  17       88.09      106.86     27.96 o
   9   1  17      175.72      196.43     39.09 o
  10   1  17       60.95       77.41     37.28 o
 -10   2  17      281.55      363.64     52.47 o
  -9   2  17        0.12        0.38     10.00 o
  -8   2  17      471.31      454.54     54.48 o
  -7   2  17        9.41       21.42     13.26 o
  -6   2  17      624.67      676.31    129.26 o
  -5   2  17       93.63       17.59     43.34 o
  -4   2  17      361.86      354.20     28.55 o
  -3   2  17       36.46       21.79      9.60 o
  -2   2  17       58.66       59.99      9.03 o
  -1   2  17       79.67       58.12     13.74 o
   0   2  17      458.59      421.97     45.74 o
   1   2  17       88.99       95.28     14.57 o
   2   2  17      130.46      110.26     16.72 o
   3   2  17      161.51      130.43     18.81 o
   4   2  17      128.12      141.53     27.74 o
   5   2  17       39.97       39.33     17.87 o
   6   2  17     1507.91     1478.01     93.34 o
   7   2  17      108.45       79.72     39.12 o
   8   2  17      215.11      211.06     37.29 o
   9   2  17       70.59       44.43     14.45 o
  10   2  17      170.67      135.73     41.50 o
  -9   3  17       88.29       57.34     23.55 o
  -8   3  17        0.54        6.57     17.09 o
  -7   3  17      193.84      192.67     37.38 o
  -6   3  17      181.06      189.34     35.01 o
  -5   3  17      189.61      266.40     56.71 o
  -4   3  17      716.77      669.68     80.79 o
  -3   3  17      976.19     1137.91    108.32 o
  -2   3  17       59.18       41.42     16.27 o
  -1   3  17      641.60      706.32     57.45 o
   0   3  17      449.19      468.73     69.69 o
   1   3  17       39.93       34.02     24.28 o
   2   3  17      839.07      887.54     90.67 o
   3   3  17      341.92      356.57     32.75 o
   4   3  17      350.18      389.35     41.19 o
   5   3  17      216.68      215.99     37.04 o
   6   3  17      908.37      902.42     74.81 o
   7   3  17      131.00      136.75     29.65 o
   8   3  17        3.59       -1.24     14.75 o
   9   3  17       23.70      -15.31     25.48 o
  10   3  17        1.70       26.07     26.05 o
  -9   4  17       45.82       33.79     28.38 o
  -8   4  17        0.27        1.44     18.12 o
  -7   4  17      131.92      131.96     30.85 o
  -6   4  17       10.55       23.09     19.82 o
  -5   4  17      421.66      454.40     52.72 o
  -4   4  17       42.35       86.84     35.71 o
  -3   4  17      464.18      548.57     80.52 o
  -2   4  17      109.09       51.61     19.65 o
  -1   4  17      626.98      733.25     60.73 o
   0   4  17       54.18       53.31     31.65 o
   1   4  17     1111.04     1095.50     71.09 o
   2   4  17       25.50        2.36     26.19 o
   3   4  17     1487.80     1369.75     78.35 o
   4   4  17      107.99       91.47     21.56 o
   5   4  17      678.69      753.40     67.79 o
   6   4  17      123.10       68.38     23.70 o
   7   4  17      176.32      194.15     36.23 o
   8   4  17       54.28       57.44     23.07 o
  -7   5  17      135.48      153.24     54.37 o
  -6   5  17      135.96      142.56     47.60 o
  -5   5  17      368.62      502.55     81.74 o
  -4   5  17      201.28      257.41     55.62 o
  -3   5  17      306.91      388.05     68.26 o
  -2   5  17      148.75      240.99     55.12 o
  -1   5  17        8.79       14.98     12.19 o
   0   5  17      386.67      377.80     44.97 o
   1   5  17       33.46       26.74     13.07 o
   2   5  17      180.56      177.97     29.83 o
   3   5  17        9.33       15.55      9.88 o
   4   5  17      258.38      223.68     34.25 o
   5   5  17       27.57       25.63     16.74 o
   6   5  17       31.28       35.69     26.35 o
   7   5  17       89.80       62.90     36.76 o
  -5   6  17       11.01        4.97     16.16 o
  -4   6  17      134.10      126.96     41.09 o
  -3   6  17        5.51       -8.68     17.00 o
  -2   6  17       39.30       50.75     32.39 o
  -1   6  17        3.62      -15.13     17.79 o
   0   6  17        3.79       -7.85     13.82 o
   1   6  17       84.08       35.33     15.05 o
   2   6  17        1.25       -3.16     13.79 o
   3   6  17       37.65       44.65     19.79 o
   4   6  17       74.61       64.69     22.47 o
   5   6  17      138.71      115.80     31.93 o
   6   6  17        1.44      -30.67     30.67 o
   1   7  17        7.20      -18.99     18.99 o
   4   7  17       99.94       61.32     32.73 o
 -10   0  18      493.38      482.62     74.17 o
  -8   0  18      278.25      200.05     34.96 o
  -6   0  18        3.03        9.86     51.99 o
  -4   0  18       21.01       64.93     50.58 o
  -2   0  18     5065.50     5257.93    183.12 o
   0   0  18      447.40      381.86     66.47 o
   2   0  18       88.05       74.86     29.25 o
   4   0  18      472.24      477.86     75.40 o
   6   0  18      475.76      554.48     81.94 o
   8   0  18      303.55      299.02     62.02 o
 -11   1  18      141.67      136.51     43.70 o
 -10   1  18      111.94       94.81     50.29 o
  -9   1  18      201.43      173.86     28.01 o
  -8   1  18      466.19      463.36     38.06 o
  -7   1  18       13.01       36.32     14.65 o
  -6   1  18      856.20      843.75     51.46 o
  -5   1  18       17.03       18.27      9.32 o
  -4   1  18      354.50      400.17     32.88 o
  -3   1  18      453.73      500.60     36.37 o
  -2   1  18      111.75       88.50     16.26 o
  -1   1  18      741.16      735.71     37.60 o
   0   1  18      565.24      562.13     44.79 o
   1   1  18       45.79       52.94     16.66 o
   2   1  18      327.44      341.29     25.89 o
   3   1  18       33.36       20.67      8.11 o
   4   1  18       51.07       33.03      8.10 o
   5   1  18      574.44      605.29     59.14 o
   6   1  18       13.37       29.98     23.99 o
   7   1  18      502.78      519.60     57.49 o
   8   1  18       68.58       69.24     22.72 o
   9   1  18      377.84      400.92     54.49 o
  10   1  18        4.83       16.67     18.72 o
 -10   2  18       49.84      112.12     31.32 o
  -9   2  18      501.43      628.55     57.20 o
  -8   2  18        2.79       -1.81     14.11 o
  -7   2  18      828.07      842.80     60.09 o
  -6   2  18       17.57       -8.55     31.21 o
  -5   2  18      502.15      512.25    135.77 o
  -4   2  18      177.55       95.90     42.56 o
  -3   2  18     1284.54     1270.56     80.91 o
  -2   2  18      173.48      164.51     22.70 o
  -1   2  18      864.10      830.82     37.66 o
   0   2  18       53.51       50.37     11.81 o
   1   2  18     1410.30     1383.79     62.12 o
   2   2  18       93.00       61.19     15.18 o
   3   2  18      149.74      116.57     19.65 o
   4   2  18       51.72       27.87     10.41 o
   5   2  18       33.92       19.59     14.30 o
   6   2  18       25.68       83.41     28.05 o
   7   2  18        0.14       12.96     15.27 o
   8   2  18        4.86       -7.96     16.68 o
   9   2  18       27.28       16.66     18.58 o
  10   2  18       36.94       59.94     26.36 o
  -9   3  18       59.87       37.19     19.00 o
  -8   3  18       24.02       37.89     18.83 o
  -7   3  18       23.34       50.39     19.72 o
  -6   3  18      327.67      471.04     78.10 o
  -5   3  18       29.56       70.68     34.75 o
  -4   3  18      523.14      594.20     79.06 o
  -3   3  18        3.91      -15.11     19.62 o
  -2   3  18     1274.44     1322.04     82.99 o
  -1   3  18        3.61       -0.82     27.48 o
   0   3  18      574.49      546.14     77.00 o
   1   3  18     1117.19     1081.15     68.31 o
   2   3  18        9.15        6.54     13.33 o
   3   3  18      732.44      761.77     52.32 o
   4   3  18       29.69       20.24      8.31 o
   5   3  18      295.57      347.28     47.61 o
   6   3  18       15.67       35.95     20.53 o
   7   3  18      452.38      482.76     57.24 o
   8   3  18       18.54       20.67     14.74 o
   9   3  18       84.10       58.38     29.84 o
  10   3  18       48.99       53.87     27.89 o
  -9   4  18        1.10        9.32     18.55 o
  -8   4  18      111.34      105.22     27.29 o
  -7   4  18       10.58       12.28     23.64 o
  -6   4  18       59.40       50.99     40.55 o
  -5   4  18        8.86       10.69     21.96 o
  -4   4  18        1.35      -31.75     31.75 o
  -3   4  18      145.28      183.97     45.95 o
  -2   4  18       64.53       40.66     14.99 o
  -1   4  18       13.10       21.26     43.38 o
   0   4  18      782.46      795.89     94.01 o
   1   4  18       14.89      -10.21     12.40 o
   2   4  18     1198.39     1131.15     73.68 o
   3   4  18       67.57       47.24     19.81 o
   4   4  18      934.50      852.67     65.45 o
   5   4  18       77.93       97.43     21.29 o
   6   4  18      444.07      413.14     53.08 o
   7   4  18        0.75        1.61     14.36 o
   8   4  18      344.62      498.91     87.12 o
  -6   5  18      260.00      345.29     74.47 o
  -5   5  18       14.39       13.61     25.61 o
  -4   5  18      420.01      495.24     79.80 o
  -3   5  18        0.29      -36.03     36.03 o
  -2   5  18      509.90      781.39    100.31 o
  -1   5  18       34.09       39.18     16.80 o
   0   5  18      316.23      367.38     65.18 o
   1   5  18      279.97      277.28     38.20 o
   2   5  18      180.44      211.01     33.33 o
   3   5  18      285.77      248.65     35.32 o
   4   5  18       39.59       28.56     16.01 o
   5   5  18       56.56       63.85     22.74 o
   6   5  18       22.39       46.37     20.64 o
  -3   6  18      293.24      435.59     77.80 o
  -2   6  18        1.02      -11.40     31.47 o
  -1   6  18      127.39      163.43     46.46 o
   0   6  18       68.84       71.11     28.11 o
   1   6  18      162.81      152.11     42.87 o
   2   6  18        2.84       -6.25     11.15 o
   3   6  18       60.94       25.81     19.31 o
   4   6  18       30.34       26.03     12.18 o
   5   6  18      230.22      176.43     33.22 o
  -9   0  19      496.40      540.06     59.02 o
  -7   0  19      364.14      419.89     49.13 o
  -5   0  19      823.88      855.04     65.48 o
  -3   0  19      170.45      211.81     86.61 o
  -1   0  19       21.50       -3.51     13.32 o
   1   0  19      129.78      133.93     40.18 o
   3   0  19      130.48      134.86     41.65 o
   5   0  19     1663.68     1717.07    147.26 o
   7   0  19      785.90      748.04     99.66 o
   9   0  19       58.22       57.20     24.19 o
 -10   1  19      109.15      115.44     40.78 o
  -9   1  19        9.80      -11.55     20.59 o
  -8   1  19      273.33      276.40     31.43 o
  -7   1  19      126.01       73.82     19.28 o
  -6   1  19       24.93        8.91     13.52 o
  -5   1  19      504.83      526.01     43.32 o
  -4   1  19      306.41      307.95     30.08 o
  -3   1  19       52.95       65.70     16.56 o
  -2   1  19       38.48       21.10     12.03 o
  -1   1  19      325.24      311.86     25.81 o
   0   1  19       10.33       19.23     15.04 o
   1   1  19     1230.05     1324.58     69.24 o
   2   1  19       67.81       56.89     17.06 o
   3   1  19      554.84      641.18     47.34 o
   4   1  19       41.07       50.94     31.42 o
   5   1  19      581.77      539.36     57.53 o
   6   1  19      487.25      459.09     56.58 o
   7   1  19       30.36       54.68     21.87 o
   8   1  19       44.48        9.60     12.23 o
   9   1  19        7.60       11.22     26.92 o
  -9   2  19        3.29       73.26     56.96 o
  -8   2  19       24.18       -0.12     15.58 o
  -7   2  19       87.56       37.68     55.10 o
  -6   2  19      357.88      327.84     55.56 o
  -5   2  19       15.81       -2.09     22.86 o
  -4   2  19      589.70      557.35     53.46 o
  -3   2  19      483.80      454.91     73.46 o
  -2   2  19     1183.97     1241.80    145.26 o
  -1   2  19       12.98        9.17     11.26 o
   0   2  19      443.30      424.48     51.85 o
   1   2  19        0.26       -9.42     30.07 o
   2   2  19      981.29     1043.40     47.98 o
   3   2  19      137.90      108.95     18.61 o
   4   2  19      837.07      855.93     50.88 o
   5   2  19       43.26       49.60     17.42 o
   6   2  19      655.39      742.18     70.96 o
   7   2  19        0.13       -8.31     12.93 o
   8   2  19      179.81      159.80     33.33 o
   9   2  19        1.18       15.39     22.39 o
  -8   3  19      335.82      307.71     49.70 o
  -7   3  19       12.29       35.88     19.79 o
  -6   3  19      373.15      514.24     81.91 o
  -5   3  19      370.06      421.17     72.17 o
  -4   3  19      208.69      188.29     47.14 o
  -3   3  19     1002.28     1230.42    118.57 o
  -2   3  19       12.37        1.36     10.69 o
  -1   3  19      829.78      819.16     66.21 o
   0   3  19       33.10        7.27     17.41 o
   1   3  19      458.27      446.66     50.35 o
   2   3  19      120.82       73.87     38.26 o
   3   3  19      473.18      489.74     39.92 o
   4   3  19        0.83      -12.00     12.00 o
   5   3  19      220.73      255.61     30.07 o
   6   3  19      127.42      120.67     28.75 o
   7   3  19       47.89       61.76     24.23 o
   8   3  19      255.78      274.26     59.71 o
   9   3  19        1.99       16.84     30.44 o
  -8   4  19        8.75       24.09     29.80 o
  -7   4  19      280.72      277.04     46.15 o
  -6   4  19       19.52       47.14     21.77 o
  -5   4  19      490.55      554.59     87.05 o
  -4   4  19       16.22        3.46     21.73 o
  -3   4  19      354.85      361.23     67.37 o
  -2   4  19      230.79      217.10     35.46 o
  -1   4  19       96.25       87.42     24.37 o
   0   4  19       10.70       26.84     28.68 o
   1   4  19       13.48      -11.44     23.57 o
   2   4  19        0.94        5.57     11.39 o
   3   4  19      426.37      340.87     40.74 o
   4   4  19        1.61       12.68     15.60 o
   5   4  19      514.47      456.19     50.48 o
   6   4  19       43.54       81.83     21.34 o
   7   4  19      208.21      242.50     60.89 o
   8   4  19        1.20       62.28     38.42 o
  -5   5  19      210.01      274.91     67.13 o
  -4   5  19       33.33       19.65     18.06 o
  -3   5  19      410.90      509.00     82.99 o
  -2   5  19       68.54       77.51     27.68 o
  -1   5  19      505.37      685.94     93.69 o
   0   5  19        0.07        1.94     16.36 o
   1   5  19      173.76      184.10     33.25 o
   2   5  19       22.04       -2.47     11.35 o
   3   5  19      177.00      149.35     52.16 o
   4   5  19       30.89       16.23     11.55 o
   5   5  19      309.73      322.81     60.51 o
   6   5  19        0.98        7.06     16.03 o
  -2   6  19      179.31      311.29     67.20 o
  -1   6  19        0.30       -3.98     18.35 o
   0   6  19      158.55      193.74     49.67 o
   1   6  19       36.24        8.99     23.26 o
   2   6  19      343.25      298.61     41.89 o
   3   6  19       12.94        6.05     25.45 o
   4   6  19      273.38      244.50     66.94 o
  -8   0  20      447.97      483.63     58.08 o
  -6   0  20      395.18      478.00     55.72 o
  -4   0  20     2240.28     2294.26    205.12 o
  -2   0  20      487.32      546.25     53.88 o
   0   0  20     2289.20     2244.48    113.18 o
   2   0  20      570.04      564.63     57.89 o
   4   0  20      113.11       79.86     36.44 o
   6   0  20      820.96      877.55    109.31 o
   8   0  20        1.04      -16.01     23.30 o
 -10   1  20       21.16       -2.50     20.88 o
  -9   1  20      136.89      121.90     41.78 o
  -8   1  20        2.92       14.45     12.04 o
  -7   1  20      371.46      392.98     40.01 o
  -6   1  20       78.37       51.52     16.85 o
  -5   1  20      258.18      292.85     53.48 o
  -4   1  20        0.96       23.72     11.30 o
  -3   1  20      698.25      788.60     47.55 o
  -2   1  20       19.95       20.87     11.96 o
  -1   1  20      554.18      595.17     36.45 o
   0   1  20      306.37      356.12     46.67 o
   1   1  20       21.20       29.93     12.67 o
   2   1  20      909.13      929.16     61.22 o
   3   1  20        6.57        9.66     11.48 o
   4   1  20      723.38      763.55     69.15 o
   5   1  20       28.72       22.38     14.54 o
   6   1  20      409.26      465.86     56.50 o
   7   1  20       44.89       31.26     26.96 o
   8   1  20       63.39       42.51     30.24 o
  -9   2  20       93.37      121.79     36.48 o
  -8   2  20       13.19       17.76     17.28 o
  -7   2  20       29.21      -42.31     60.50 o
  -6   2  20        2.56      -15.91     15.91 o
  -5   2  20       16.18      -19.33     19.33 o
  -4   2  20        3.64      -28.79     29.08 o
  -3   2  20      619.50      537.42    113.72 o
  -2   2  20     1075.29      920.81    104.11 o
  -1   2  20      262.13      250.22     28.69 o
   0   2  20      107.36       60.90     36.42 o
   1   2  20      236.78      234.68     36.39 o
   2   2  20      151.16      156.12     26.05 o
   3   2  20      835.71      921.96     76.61 o
   4   2  20       63.73       59.56     26.36 o
   5   2  20      194.85      228.18     39.28 o
   6   2  20       12.64       25.43     15.26 o
   7   2  20      451.14      536.17     90.06 o
   8   2  20       31.09       30.48     29.72 o
  -8   3  20       93.91      122.04     32.62 o
  -7   3  20      508.88      542.53     65.29 o
  -6   3  20       42.02       51.98     39.78 o
  -5   3  20      563.10      645.69     89.25 o
  -4   3  20      123.44      125.32     32.32 o
  -3   3  20        5.12       -2.47     16.98 o
  -2   3  20      230.48      231.11     36.38 o
  -1   3  20      101.78       92.29     36.29 o
   0   3  20      300.25      306.72     66.44 o
   1   3  20      521.50      638.18     93.32 o
   2   3  20      569.39      568.36     52.65 o
   3   3  20      177.49      132.92     27.22 o
   4   3  20      317.59      272.38     31.94 o
   5   3  20       15.42        3.40     11.16 o
   6   3  20      291.96      307.18     47.62 o
   7   3  20        4.13       22.69     23.51 o
   8   3  20      218.22      219.94     55.09 o
  -8   4  20      291.61      319.48     76.54 o
  -7   4  20       11.06       14.03     21.96 o
  -6   4  20      423.04      478.75     59.42 o
  -5   4  20       52.91      105.34     40.64 o
  -4   4  20      461.39      483.82     76.85 o
  -3   4  20       24.61       17.66     16.57 o
  -2   4  20      577.12      629.69    122.29 o
  -1   4  20        1.70        5.51     25.15 o
   0   4  20      972.17     1032.59    118.23 o
   1   4  20       10.28       21.45     13.70 o
   2   4  20      109.25      104.47     23.98 o
   3   4  20        2.08        1.42     14.71 o
   4   4  20        1.39       -5.11      8.13 o
   5   4  20        2.27       20.25     15.97 o
   6   4  20        6.88       30.18     13.77 o
   7   4  20       22.68      -24.04     31.81 o
   8   4  20       63.81       70.05     39.94 o
  -4   5  20       72.57       25.71     19.27 o
  -3   5  20      128.55      203.04     56.92 o
  -2   5  20       32.61       -5.68     22.09 o
  -1   5  20       47.22       21.86     15.69 o
   0   5  20      197.67      165.58     34.29 o
   1   5  20       31.59       11.99     12.13 o
   2   5  20      233.17      228.75     36.15 o
   3   5  20        1.20       -4.57     14.83 o
   4   5  20      134.76      110.51     27.56 o
   5   5  20       40.68       50.11     19.77 o
   6   5  20      213.78      198.99     45.08 o
   1   6  20      269.81      291.97     58.51 o
   2   6  20        2.30      -16.03     23.10 o
   3   6  20      147.35      116.11     35.66 o
   4   6  20        4.25       37.53     34.75 o
  -7   0  21      357.99      413.27     76.76 o
  -5   0  21      122.72      154.21     42.50 o
  -3   0  21      244.10      294.93     67.15 o
  -1   0  21     1507.12     1600.96     85.36 o
   1   0  21      863.21      957.22     79.44 o
   3   0  21     1480.47     1608.35    100.07 o
   5   0  21      532.79      596.42     92.47 o
   7   0  21      152.24      130.80     47.67 o
  -9   1  21      115.00      119.13     44.54 o
  -8   1  21      103.40       43.74     27.42 o
  -7   1  21       28.49       -8.46     16.43 o
  -6   1  21      440.40      466.57     43.52 o
  -5   1  21      382.54      453.84     53.01 o
  -4   1  21      305.87      379.97     46.91 o
  -3   1  21      554.71      509.68     54.97 o
  -2   1  21      640.36      642.72     59.95 o
  -1   1  21      207.01      205.47     28.46 o
   0   1  21      325.52      284.16     29.92 o
   1   1  21       70.82       47.93     14.64 o
   2   1  21       33.47       54.27     16.03 o
   3   1  21       76.92       70.26     21.25 o
   4   1  21      446.55      511.24     59.11 o
   5   1  21      135.82      145.50     36.52 o
   6   1  21      114.96      152.55     38.43 o
   7   1  21      173.94      151.82     34.28 o
  -8   2  21      275.87      315.78     67.51 o
  -7   2  21        7.19      -21.23     72.95 o
  -6   2  21      204.96      138.79     37.86 o
  -5   2  21        0.10       -6.02     56.13 o
  -4   2  21      129.97       72.31     36.63 o
  -3   2  21      122.23       69.96     48.43 o
  -2   2  21        6.78        1.47     42.23 o
  -1   2  21        0.00      -16.92     16.92 o
   0   2  21       21.54      -22.19     29.65 o
   1   2  21       39.99       17.27     21.51 o
   2   2  21       47.09       38.94     12.32 o
   3   2  21      228.50      231.87     40.48 o
   4   2  21      216.36      216.86     37.52 o
   5   2  21       53.37       47.05     20.84 o
   6   2  21      141.43      164.44     34.74 o
   7   2  21       20.41       24.69     24.17 o
  -7   3  21       45.06       57.17     24.54 o
  -6   3  21      332.65      415.58     78.24 o
  -5   3  21       96.63      149.50     49.05 o
  -4   3  21      146.44      167.45     41.87 o
  -3   3  21        3.28      -17.61     20.56 o
  -2   3  21       44.68       61.11     30.59 o
  -1   3  21        0.05        1.36     13.70 o
   0   3  21      615.41      694.15     96.22 o
   1   3  21        2.06       32.07     27.37 o
   2   3  21      437.00      469.47     48.49 o
   3   3  21       60.91       58.87     30.21 o
   4   3  21      168.12      138.57     29.48 o
   5   3  21       99.73       82.69     27.70 o
   6   3  21       27.08       70.55     34.25 o
   7   3  21       55.36       72.42     36.43 o
  -7   4  21       40.54       24.85     18.74 o
  -6   4  21        7.96       30.56     18.75 o
  -5   4  21      168.41      289.60     68.90 o
  -4   4  21        4.88       -0.99     21.99 o
  -3   4  21      728.02      845.90    108.30 o
  -2   4  21       10.72       18.27     13.89 o
  -1   4  21      301.19      265.61     85.27 o
   0   4  21       27.90      102.27     44.24 o
   1   4  21     1044.74      957.17    114.32 o
   2   4  21       17.17       11.09     30.19 o
   3   4  21      224.86      201.70     32.93 o
   4   4  21        6.13       -1.99     13.75 o
   5   4  21      252.51      229.44     37.28 o
   6   4  21       45.46       35.26     17.77 o
   7   4  21       49.53       29.52     27.26 o
  -3   5  21       38.96       32.12     24.00 o
  -2   5  21      241.66      305.72     69.65 o
  -1   5  21       14.60        4.56     16.79 o
   0   5  21       53.29       28.32     16.19 o
   1   5  21       43.83       52.62     30.01 o
   2   5  21       64.79       42.29     15.98 o
   3   5  21       16.02        6.07     20.40 o
   4   5  21       50.27       29.78     11.10 o
   5   5  21       87.56       85.37     28.31 o
   3   6  21        1.66      -32.52     32.52 o
  -6   0  22        1.35       44.01     29.21 o
  -4   0  22        4.04       52.99     19.95 o
  -2   0  22       12.89       41.55     45.82 o
   0   0  22      257.10      250.93     29.36 o
   2   0  22     1149.62     1245.44     90.75 o
   4   0  22      952.54      989.25    121.81 o
   6   0  22     1012.16     1244.32    136.01 o
  -7   1  22        0.05        3.62     16.67 o
  -6   1  22      283.86      290.81     35.08 o
  -5   1  22       87.15       57.15     28.03 o
  -4   1  22      513.24      524.79     55.83 o
  -3   1  22        2.20       -1.32     25.57 o
  -2   1  22      588.10      564.26     57.29 o
  -1   1  22      134.64      124.80     43.61 o
   0   1  22      247.74      264.44     44.40 o
   1   1  22      283.77      346.01     38.29 o
   2   1  22      178.44      176.40     30.30 o
   3   1  22      302.55      357.11     51.57 o
   4   1  22        1.67      -13.39     14.32 o
   5   1  22      761.16      850.17     80.06 o
   6   1  22       52.23       80.00     30.02 o
  -8   2  22       12.41        2.16     22.24 o
  -7   2  22      295.12      246.26     56.82 o
  -6   2  22       15.00      -36.51     54.46 o
  -5   2  22     1010.78     1003.58    174.49 o
  -4   2  22        6.03      -20.54     21.41 o
  -3   2  22      145.71      110.25     29.41 o
  -2   2  22        0.05      -25.48     25.48 o
  -1   2  22      594.10      549.25     47.31 o
   0   2  22        5.04       -7.82     50.20 o
   1   2  22      260.65      251.12     42.55 o
   2   2  22      129.24      107.89     29.79 o
   3   2  22      196.60      180.28     36.77 o
   4   2  22       18.11       23.02     18.35 o
   5   2  22       60.43       66.19     37.40 o
   6   2  22       52.40       22.95     29.02 o
  -7   3  22       35.82       41.06     32.00 o
  -6   3  22       22.03       28.19     30.03 o
  -5   3  22       73.31       80.67     36.58 o
  -4   3  22      110.38       87.66     30.19 o
  -3   3  22       28.25       -4.68     14.71 o
  -2   3  22      111.28       95.60     37.81 o
  -1   3  22      230.44      248.23     41.01 o
   0   3  22      156.83      207.33     58.35 o
   1   3  22      359.16      406.44     80.87 o
   2   3  22       89.19       93.90     35.26 o
   3   3  22      180.99      122.65     40.30 o
   4   3  22        1.91       -0.72     11.47 o
   5   3  22      123.59      126.09     30.24 o
   6   3  22        8.34      -32.09     32.09 o
  -6   4  22       16.56      -17.94     33.41 o
  -4   4  22       91.61      123.17     41.46 o
  -3   4  22      225.91      275.08     61.47 o
  -2   4  22      190.59      178.87     52.07 o
  -1   4  22       49.28       64.82     23.79 o
   0   4  22      242.33      274.82     43.95 o
   1   4  22       22.47       15.48     30.06 o
   2   4  22      287.21      276.14     65.50 o
   3   4  22       23.91       19.21     25.04 o
   4   4  22      230.22      223.99     60.51 o
   1   5  22       80.75       78.87     38.87 o
   2   5  22       38.31       42.93     18.82 o
   3   5  22       68.32       24.95     15.00 o
   4   5  22       41.21       18.04     17.01 o
  -5   0  23      200.49      201.73     56.34 o
  -3   0  23      421.90      490.74     84.67 o
  -1   0  23       14.28       23.88     63.80 o
   1   0  23       65.16      109.09     56.43 o
   3   0  23      729.40      824.91    111.18 o
   5   0  23      199.95      297.25     74.24 o
  -6   1  23       66.83       36.52     22.29 o
  -5   1  23      310.99      345.09     39.60 o
  -4   1  23       97.43       96.67     50.61 o
  -3   1  23      265.58      277.31     38.83 o
  -2   1  23      130.35      117.89     29.39 o
  -1   1  23      582.17      554.52     56.86 o
   0   1  23       83.68       74.23     18.84 o
   1   1  23      307.84      372.82     49.28 o
   2   1  23      176.81      192.84     29.89 o
   3   1  23      363.74      407.51     56.70 o
   4   1  23       33.46       50.46     22.79 o
   5   1  23       63.10       65.74     24.80 o
  -7   2  23        0.42       11.05     18.62 o
  -6   2  23      245.36      315.66     63.55 o
  -5   2  23       14.23       38.28     30.47 o
  -4   2  23      548.52      511.99     70.38 o
  -3   2  23        0.45      -61.31     61.31 o
  -2   2  23      250.75      183.44     77.95 o
  -1   2  23        9.53       32.50     19.85 o
   0   2  23      921.03      962.41     82.45 o
   1   2  23       30.75       20.48     27.77 o
   2   2  23      510.11      482.43     56.39 o
   3   2  23       35.30       24.58     18.50 o
   4   2  23      232.06      217.55     41.79 o
   5   2  23       17.75      -22.06     22.56 o
  -6   3  23      141.53      200.03     57.35 o
  -5   3  23       21.22       22.44     22.83 o
  -4   3  23       61.29       70.36     31.16 o
  -3   3  23      174.35      166.75     47.05 o
  -2   3  23       45.47       29.96     21.11 o
  -1   3  23      165.70      186.07     39.01 o
   0   3  23       10.03        8.18     12.20 o
   1   3  23      182.83      168.02     55.37 o
   2   3  23       96.67      117.05     43.49 o
   3   3  23      256.40      291.07     67.54 o
  -3   4  23        1.93       -8.33     29.27 o
  -2   4  23       96.11      116.80     46.98 o
  -1   4  23        9.47       16.39     17.93 o
   0   4  23      145.08      159.28     32.40 o
   1   4  23       26.99       13.20     18.69 o
   2   4  23       84.24       56.39     39.41 o
   3   4  23       90.78      132.26     51.94 o
   1   5  23      196.18      190.34     55.52 o
   2   5  23       23.75       48.03     32.56 o
  -4   0  24      236.53      320.05     72.07 o
  -2   0  24      506.08      504.82     90.10 o
   0   0  24      403.24      419.89     83.47 o
   2   0  24       15.28       33.69     29.09 o
  -4   1  24        9.40        2.53     18.84 o
  -3   1  24      252.55      217.79     35.44 o
  -2   1  24      121.13      105.01     26.09 o
  -1   1  24       43.63       28.53     14.76 o
   0   1  24      232.27      250.17     35.70 o
   1   1  24        2.16        4.00     27.61 o
   2   1  24      171.18      142.47     28.11 o
   3   1  24        7.06       15.20     22.51 o
  -6   2  24        9.33        0.47     24.28 o
  -5   2  24       24.39       84.32     38.21 o
  -4   2  24        6.34       -9.87     22.32 o
  -3   2  24       58.77       31.23     29.63 o
  -2   2  24        0.22      -20.38     20.81 o
  -1   2  24      475.73      440.40    125.68 o
   0   2  24       71.14       76.80     33.02 o
   1   2  24      423.12      364.79     63.06 o
   2   2  24       19.22       10.75     31.01 o
   3   2  24      329.21      384.52     56.02 o
  -5   3  24      137.00      195.98     58.07 o
  -4   3  24        3.35      -33.62     33.62 o
  -3   3  24      507.55      669.41     94.18 o
  -2   3  24       33.80       33.37     23.43 o
  -1   3  24      146.91      175.99     36.30 o
   0   3  24       63.45       44.37     22.34 o
   1   3  24       38.42       47.80     34.78 o
   2   3  24       72.43       85.75     49.03 o
  -1   4  24        3.40       12.50     17.78 o
   0   4  24      128.46      163.36     53.34 o
   1   4  24       32.23       45.32     36.53 o
  -3   0  25       41.90      141.35     50.97 o
  -1   0  25      565.43      720.98    107.34 o
   1   0  25      415.76      447.69     58.89 o
  -2   1  25      266.14      348.69     52.73 o
  -1   1  25        4.69        5.55     16.82 o
   0   1  25      174.13      177.61     30.42 o
   1   1  25       41.77       30.49     21.01 o
   2   1  25      173.63      336.91     71.56 o
  -5   2  25       10.04       19.95     27.80 o
  -4   2  25      165.19      233.07     56.50 o
  -3   2  25        1.11        3.89     19.66 o
  -2   2  25        7.28      -55.24     71.09 o
  -1   2  25       36.50       44.63     67.41 o
   0   2  25      111.81      125.98     31.38 o
   1   2  25        7.77      -29.76     53.58 o
  -3   3  25       70.73       80.39     38.26 o
  -2   3  25      308.35      384.89     76.45 o
  -1   3  25       21.84       -0.61     19.65 o
   0   3  25      121.47      118.50     30.22 o
   0   0  26      643.84      617.19     98.29 o
  -1   1  26      279.48      191.19     49.34 o
   0   1  26       24.34       40.34    121.59 o
   1   1  26      172.57      162.81    136.10 o
  -3   2  26      555.87      644.71     88.56 o
  -2   2  26       13.65       22.98     21.67 o
  -1   2  26      175.75      152.71     44.88 o
   0   2  26       16.56      -38.11     64.04 o
 
